# Supplementary material for: Human remains from Arma di Nasino (Liguria) provide novel insights into the paleoecology of early Holocene foragers in northwestern Italy
Source: Sci Rep. 2023 Sep 29;13:16415. doi: 10.1038/s41598-023-40438-5 (PMC10541424; doi:10.1038/s41598-023-40438-5)
Supplement: Supplementary file 2 — Supplementary Information 2. [file 41598_2023_40438_MOESM2_ESM.zip]

Archive with 3 entries (2 files):
- Supplementary Information 2 - 14C and CNS/
- Supplementary Information 2 - 14C and CNS/desktop.ini
- Supplementary Information 2 - 14C and CNS/Supplementary Information 2 - 14C and CNS.xlsx
