# Supplementary material for: Human remains from Arma di Nasino (Liguria) provide novel insights into the paleoecology of early Holocene foragers in northwestern Italy
Source: Sci Rep. 2023 Sep 29;13:16415. doi: 10.1038/s41598-023-40438-5 (PMC10541424; doi:10.1038/s41598-023-40438-5)
Supplement: Supplementary file 2 — Supplementary Information 2. [file 41598_2023_40438_MOESM2_ESM.zip › Supplementary Information 2 - 14C and CNS/Supplementary Information 2 - 14C and CNS.xlsx]

## Sheet: NAS and AC EPI CNS
Lab Code	BATCH detail_lab code	Sample descriptor	BURPPH Indiv code	BURPPH Sample Code	Age	Age class	Sex	Nitrogen Content %	Carbon Content %	CN	d15NAIR	d13CV-PDB	Sulfur Content %	d34SV-CDT	C/S	N/S	Note CNS	SAMPLE TYPE DETAIL	Homo/Fauna	Site	Site Code	Zone	Excavation	Museum	14C Age (yr BP)	± 1σ	14C Age (yr BP)	F14C	± 1σ	F14C± 1σ	δ13C (‰)	± 1σ	Chronocultural attribution	CalBCE 95.4%	CalBCE probablity
GrM-13521	First batch 3060	Nasino 2	NAS_002	140	Adult	Adult	F	11.9913	33.1253	3.22152	7.40395	-19.9761	0.161519	4.90469	547.582	170.012		Rib fragment	Homo	Arma di Nasino	NAS	Val Pennavaire	Anfossi 1961-74	SOPR GE	8236	30	8236±30	35.87	0.09	35.87 %±0.09	-20.0485	0.0538516	MESO	7445-7087
GrM-18941	Fifth batch 3515	Nasino 2_collagen 140 re-measured	NAS_002	140	Adult	Adult	F	11.9	32.9	3.2	7.77	-20.1					d13C (1-sigma ±0.15) and d15N (1-sigma ±0.30) measured by CIO	Rib fragment	Homo	Arma di Nasino	NAS	Val Pennavaire	Anfossi 1961-74	SOPR GE	8190	35	8190±35	36.08	0.16	36.08 %±0.16	-20.13	0.15	MESO	7314-7078
GrM-15944	Third batch 3185	Nasino 2	NAS_002	140bis	Adult	Adult	F	15	43.4	3.4	7.55	-19.89					Collagen extraction and d13C (1-sigma ±0.15) and d15N (1-sigma ±0.30) performed at the Centre for Isotope Research - CIO	Cortical fragment	Homo	Arma di Nasino	NAS	Val Pennavaire	Anfossi 1961-74	SOPR GE	8555	30	8555±30	34.47	0.12	34.47 %±0.12			MESO	7601-7544
GrM-21897	Sixth batch_CIO extraction_3693	Nasino 2	NAS_002	307	Adult	Adult	F	14.9	40.8	3.2	7.35	-19.85					Collagen extraction and d13C (1-sigma ±0.15) and d15N (1-sigma ±0.30) performed at the Centre for Isotope Research - CIO	Cortical fragment	Homo	Arma di Nasino	NAS	Val Pennavaire	Anfossi 1961-74	SOPR GE	8245	35	8245±35	35.82	0.15	35.82%±0.15	-19.85	0.15	MESO	7451-7091	7451-7407 (5.8%) 7373-7140 (89.2%) 7096-7091 (0.4%)
GrM-13522	First batch 3060	Nasino 3	NAS_003	141	Adult	Adult	U	13.7004	37.5354	3.19503	7.17571	-20.3909	0.166576	3.69622	601.645	188.346		Cortical fragment	Homo	Arma di Nasino	NAS	Val Pennavaire	Anfossi 1961-74	SOPR GE	8875	30	8875±30	33.13	0.08	33.13 %±0.08	-20.3572	0.0538516	MESO	8225-7879
GrM-21898	Sixth batch_CIO extraction_3693	Nasino 3	NAS_003	308	Adult	Adult	U	14.8	40.5	3.2	6.98	-20.58					Collagen extraction and d13C (1-sigma ±0.15) and d15N (1-sigma ±0.30) performed at the Centre for Isotope Research - CIO	Cortical fragment	Homo	Arma di Nasino	NAS	Val Pennavaire	Anfossi 1961-74	SOPR GE	8910	35	8910±35	32.99	0.15	32.99%±0.15	-20.58	0.15	MESO	8233-7964	8233-8158 (26.6%) 8153-7964 (68.8%)
GrM-22238	Sixth batch_AIX extraction_3693	AC_Epigr. Cluster OG III*ind 8-10 mo (scattered)	AC 7 or AC 9	299	6mo-1yo	Infans Ia	U	14.7	39.6	3.1	11.5	-19.1	0.2	8.7	525.5	167.2		frag. Ulna	Homo	Arene Candide	AC	Finalese	Bernabò Brea 1940-50	MSNF									EPIGR (context)
GrM-22252	Sixth batch_AIX extraction_3693	AC_Epigr. Cluster OG Scat VI T1ind. c. 1 yo (scattered)	AC 33	295	1-1.5 yo	Infans Ia	U	15.5	41.4	3.1	11.7	-19	0.2	8.4	559	179.6		frag. Cortical femur	Homo	Arene Candide	AC	Finalese	Bernabò Brea 1940-50	MSNF	10245	40	10245±40	27.93	0.14	27.93%±0.14	-19.07	0.15	EPIGR	10192-9862
GrM-13423	First batch 3060	AC_6726.1 (AC X BB)	AC 32	106	1-1.5 yo	Infans Ia	U	15.6513	42.523	3.16841	12.0762	-19.5526	0.161416	6.50666	703.377	258.889		Rib fragment	Homo	Arene Candide	AC	Finalese	Bernabò Brea 1940-50	MSNF	10235	30	10235±30	27.96	0.08	27.96 %±0.08	-19.4045	0.0538516	EPIGR	10161-9871
GrM-22400	Sixth batch_AIX extraction_3693	AC_Epigr. Cluster OG III* Adult mandible (scattered)	AC 31	302	Adult	Adult	U	11	30.2	3.1	10.3	-19.8	0.3	7.8	268.6	84.1	S criteria not met; only CN used	frag. Mandible	Homo	Arene Candide	AC	Finalese	Bernabò Brea 1940-50	MSNF									EPIGR (context)
GrM-22474	Sixth batch_AIX extraction_3693	AC_Epigr. Layer Xp ACIII (scattered)	AC 3	301	Adult	Adult	M	12	32.5	3.1	10.1	-19.5	0.2	6.6	428.2	135.7		frag. Pubis	Homo	Arene Candide	AC	Finalese	Bernabò Brea 1940-50	MSNF	10260	35	10260±35	27.89	0.13	27.89%±0.13	-19.73	0.15	EPIGR	10198-9878	10198-9970 (80.1%) 9961-9878 (15.4%)
GrM-22253	Sixth batch_AIX extraction_3693	AC_Epigr. Layer XL Scat 2ind. 9/10 yo (scattered)	AC 24	296	c. 9-10	Infans II	U	9	24.4	3.1	9.3	-19.8	0.25	6.9	262.5	82.9	CNS criteria not met; excluded from analysis	frag. Cranium	Homo	Arene Candide	AC	Finalese	Bernabò Brea 1940-50	MSNF									EPIGR (context)
GrM-14525	Second batch 3124	AC VIB_6727	AC 20	177	c. 5-7	Infans Ib	U	15.4214	42.1501	3.18744	10.0909	-19.5928	0.182132	9.65852	617.908	193.898	Used average of these for AC 20	Cortical fragment	Homo	Arene Candide	AC	Finalese	Bernabò Brea 1940-50	MSNF	10495	35	10495±35	27.07	0.11	27.07 %±0.11	-19.0248	0.209737	EPIGR	10625-10292	10625-10433 (93.2%) 10322-10292 (2.2%)
GrM-22399	Sixth batch_AIX extraction_3693	AC_Epigr. Scat IX Cluster OG III* Ind c. 5-7 yo (scattered)	AC 20	303	c. 5-7	Infans Ib	U	15.4	41.2	3.1	10.2	-19.5	0.17	8.1	633.7	203.1	Used average of these for AC 20	frag. Scapula	Homo	Arene Candide	AC	Finalese	Bernabò Brea 1940-50	MSNF	10460	45	10460±45	27.2	0.16	27.2%±0.16	-19.51	0.15	EPIGR	10601-10185
GrM-22251	Sixth batch_AIX extraction_3693	AC_Epigrav Layer Xp ind. C. 5-7 yo (scattered)	AC 20	293	c. 5-7	Infans Ib	U	16.9	44.9	3.1	9.9	-19.6					Not used; duplicate CN	frag. Cranium	Homo	Arene Candide	AC	Finalese	Bernabò Brea 1940-50	MSNF	10565	40	10565±40	26.84	0.13	26.84%±0.13	-19.78	0.15	EPIGR	10705-10472
GrM-15920	Third batch 3185	AC2_BB_EPI	AC 2	212	Adult	Adult	M	14.3678	38.9449	3.16103	10.0993	-19.369	0.2076	6.98207	500.88	158.488		Rib fragment	Homo	Arene Candide	AC	Finalese	Bernabò Brea 1940-50	MAF	10280	35	10280±35	27.81	0.12	27.81 %±0.12			EPIGR	10421-9881	10421-10405 (0.8%) 10285-10259 (1.5%) 10223-9978 (86.6%) 9948-9881 (6.5%)
GrM-16978	Fourth batch 3268	AC XVI	AC 16	216	c. 13-14	Infans II	U	13.4053	37.9524	3.30165	8.9	-19.8	0.159745	6.94244	634.341	192.169		Rib fragment	Homo	Arene Candide	AC	Finalese	Cardini 1970	MAF	10820	40	10820±40	26.01	0.13		-19.56	0.2	EPIGR	10814-10730
GrM-13678	First batch 3060	AC XV AC_6728.1	AC 15	92	c. 12-13	Infans II	U	14.8476	40.4397	3.17627	10.0885	-19.6206	0.179443	8.38186	601.716	189.481		Cortical fragment	Homo	Arene Candide	AC	Finalese	Bernabò Brea 1940-50	MSNF	10325	30	10325±30	27.65	0.08	27.65 %±0.08	-19.4397	0.0538516	EPIGR	10431-10039	10431-10376 (10.6%) 10363-10321 ( 6.0%) 10294-10039 (78.8%)
GrM-22250	Sixth batch_AIX extraction_3693	AC_Epigr. Cluster OA TXIV (scattered)	AC 14	292	Adult	Adult	U	15.4	41	3.1	9.6	-19.7	0.2	9.6	555.2	178.9		frag. Rib	Homo	Arene Candide	AC	Finalese	Bernabò Brea 1940-50	MSNF	10720	40	10720±40	26.32	0.12	26.32%±0.12	-19.67	0.15	EPIGR	10781-10644
GrM-22397	Sixth batch_AIX extraction_3693	AC_Epigr. Layer X TXIII (scattered)	AC 13	305	c. 15-16	Adolescent	U	16	42.9	3.1	8.8	-20	0.18	7.4	626.5	199.9		Phalanx hand	Homo	Arene Candide	AC	Finalese	Bernabò Brea 1940-50	MSNF	10350	45	10350±45	27.56	0.15	27.56%±0.15	-20	0.15	EPIGR	10448-10066
GrM-22237	Sixth batch_AIX extraction_3693	AC_Epigr. TXII (scattered)	AC 12	300	Adult	Adult	M	15.3	41	3.1	10.5	-19.2	0.19	7.4	576.6	184.3		frag. Scapula R	Homo	Arene Candide	AC	Finalese	Bernabò Brea 1940-50	MSNF	10460	40	10460±40	27.2	0.14	27.2%±0.14	-19.25	0.15	EPIGR	10600-10182	10600-10417 (62.7%) 10409-10276 (23.8%) 10264-10182 (9%)
GrM-16988	Fourth batch 3268	AC_6725 AC XII BB	AC 12	227	Adult	Adult	M	7.64634	26.1291	3.98509	10.06	-21.4302	0.244758	2.54398	285.035	71.5406	CNS criteria not met; excluded from analysis	Cranial fragment	Homo	Arene Candide	AC	Finalese	Bernabò Brea 1940-50	MSNF									EPIGR (context)
GrM-22396	Sixth batch_AIX extraction_3693	AC_Epigr. Cluster OG III* TXII (scattered)	AC 12	306	Adult	Adult	M	14.2	37.8	3.1	10.4	-19.1					Not used; duplicate CN	frag. Scapula L	Homo	Arene Candide	AC	Finalese	Bernabò Brea 1940-50	MSNF	10465	40	10465±40	27.17	0.13	27.17%±0.13	-19.37	0.15	EPIGR	10605-10186	10605-10420 (67.8%) 10407-10278 (20.4%) 10261-10186 (7.2%)
GrM-22398	Sixth batch_AIX extraction_3693	AC_Epigr. Layer X ACIV (scattered)	AC 4	304	Adult	Adult	M	11.5	31.3	3.1	9.6	-19.5						frag. Pubis	Homo	Arene Candide	AC	Finalese	Bernabò Brea 1940-50	MSNF									EPIGR (context)
Reference for Epigravettian 14 C
Sparacello VS, Dori I, Rossi S, Varalli A, Riel-Salvatore J, Gravel-Miguel C, Riga A, Seghi F, Goude G, Palstra SWL, Starnini E, Formicola V, Moggi-Cecchi J. 2021. New human remains from the Late Epigravettian necropolis of Arene Candide (Liguria, northwestern Italy): direct radiocarbon evidence and inferences on the funerary use of the cave during the Younger Dryas. Quat Sci Rev 268:107131.

## Sheet: CN WITH FAUNA
Indiv code	Sample descriptor	BURPPH Sample Code	Age	Age class	Sex	d15NAIR	d13CV-PDB	Species	Period	Environment	Reference
AVH-1	Arma Veirana 1 "Neva"		0-3 mo	Infans Ia	F	8.6	-19.2	Homo sapiens	MESO	Pennavaire/Neva	Hodgkins et al., 2021
NAS_002	Nasino 2	140	Adult	Adult	F	7.40395	-19.9761	Homo sapiens	MESO	Pennavaire/Neva	This study
NAS_003	Nasino nicchia c	141	Adult	Adult	U	7.17571	-20.3909	Homo sapiens	MESO	Pennavaire/Neva	This study
Arene Candide Il Principe			c. 15-16	Adolescent	M	12.4	-17.6	Homo sapiens	MUP	Lig Coast	Pettitt et al., 2003
AC 7 or AC 9	AC_Epigr. Cluster OG III*ind 8-10 mo (scattered)	299	6mo-1yo	Infans Ia	U	11.5	-19.1	Homo sapiens	LUP	Lig Coast	This study
AC 32	AC_6726.1 (AC X BB)	106	1-1.5 yo	Infans Ia	U	12.0762	-19.5526	Homo sapiens	LUP	Lig Coast	This study
AC 33	AC_Epigr. Cluster OG Scat VI T1ind. c. 1 yo (scattered)	295	1-1.5 yo	Infans Ia	U	11.7	-19	Homo sapiens	LUP	Lig Coast	This study
AC 20	AC VIB_6727	177, 303	c. 5-7	Infans Ib	U	10.15	-19.55	Homo sapiens	LUP	Lig Coast	This study
AC 13	AC_Epigr. Layer X TXIII (scattered)	305	c. 15-16	Adolescent	U	8.8	-20	Homo sapiens	LUP	Lig Coast	This study
AC 15	AC XV AC_6728.1	92	c. 12-13	Infans II	U	10.0885	-19.6206	Homo sapiens	LUP	Lig Coast	This study
AC 16	AC XVI	216	c. 13-14	Infans II	U	8.9	-19.8	Homo sapiens	LUP	Lig Coast	This study
AC 2	AC2_BB_EPI	212	Adult	Adult	M	10.0993	-19.369	Homo sapiens	LUP	Lig Coast	This study
AC 3	AC_Epigr. Layer Xp ACIII (scattered)	301	Adult	Adult	M	10.1	-19.5	Homo sapiens	LUP	Lig Coast	This study
AC 4	AC_Epigr. Layer X ACIV (scattered)	304	Adult	Adult	M	9.6	-19.5	Homo sapiens	LUP	Lig Coast	This study
AC 12	AC_Epigr. TXII (scattered)	300	Adult	Adult	M	10.5	-19.2	Homo sapiens	LUP	Lig Coast	This study
AC 14	AC_Epigr. Cluster OA TXIV (scattered)	292	Adult	Adult	U	9.6	-19.7	Homo sapiens	LUP	Lig Coast	This study
AC 31	AC_Epigr. Cluster OG III* Adult mandible (scattered)	302	Adult	Adult	U	10.3	-19.8	Homo sapiens	LUP	Lig Coast	This study
Riparo Tagliente						5.8	-19.6	Bos/Bison	LUP	East Alps	Gazzoni 2011; Gazzoni et al., 2013
Riparo Tagliente						2.5	-19.1	Capra ibex	LUP	East Alps	Gazzoni 2011; Gazzoni et al., 2013
Riparo Tagliente						1.2	-18.9	Capra ibex	LUP	East Alps	Gazzoni 2011; Gazzoni et al., 2013
Riparo Tagliente						5	-20.5	Capreolus capreolus	LUP	East Alps	Gazzoni 2011; Gazzoni et al., 2013
Riparo Tagliente						2.1	-20	Cervus elaphus	LUP	East Alps	Gazzoni 2011; Gazzoni et al., 2013
Riparo Tagliente						2	-20.5	Cervus elaphus	LUP	East Alps	Gazzoni 2011; Gazzoni et al., 2013
Riparo Tagliente						4.8	-19.8	Marmota marmota	LUP	East Alps	Gazzoni 2011; Gazzoni et al., 2013
Riparo Tagliente						4.2	-20.6	Marmota marmota	LUP	East Alps	Gazzoni 2011; Gazzoni et al., 2013
Riparo Tagliente						2.7	-18.4	Rupicapra rupicapra	LUP	East Alps	Gazzoni 2011; Gazzoni et al., 2013
Riparo Tagliente						5	-19.4	Sus scrofa	LUP	East Alps	Gazzoni 2011; Gazzoni et al., 2013
Villabruna						1.6	-19.8	Cervus elaphus	LUP	East Alps	Vercellotti et al., 2008
Grotta Addaura Caprara						8.3	-20.1	Bos primigenius	MESO	Sic Coast	Mannino et al., 2011
Grotta Addaura Caprara						5.7	-20.4	Bos primigenius	MESO	Sic Coast	Mannino et al., 2011
Grotta Addaura Caprara						6.4	-21.2	Cervus	MESO	Sic Coast	Mannino et al., 2011
Grotta Addaura Caprara						6.4	-21.6	Cervus	MESO	Sic Coast	Mannino et al., 2011
Grotta Addaura Caprara						6.3	-20.9	Cervus	MESO	Sic Coast	Mannino et al., 2011
Grotta Addaura Caprara						6	-20.3	Cervus	MESO	Sic Coast	Mannino et al., 2011
Grotta Addaura Caprara						8.5	-20.3	Sus scrofa	MESO	Sic Coast	Mannino et al., 2011
Grotta Dell'Uzzo						6.2	-20.9	Herbivores	MESO	Sic Coast	Mannino et al., 2011
Grotta d'Oriente						6.8	-21.2	Bos primigenius	MESO	Sic Coast	Mannino et al., 2011
Grotta d'Oriente						6.7	-21	Bos primigenius	MESO	Sic Coast	Mannino et al., 2011
Grotta d'Oriente						8.5	-20.7	Cervus	MESO	Sic Coast	Mannino et al., 2011
Grotta d'Oriente						5.9	-21	Cervus	MESO	Sic Coast	Mannino et al., 2011
Grotta d'Oriente						5.8	-20.5	Cervus	MESO	Sic Coast	Mannino et al., 2011
Grotta d'Oriente						8.4	-20.1	Sus scrofa	MESO	Sic Coast	Mannino et al., 2011
Grotta d'Oriente						4.2	-21.8	Sus scrofa	MESO	Sic Coast	Mannino et al., 2011
Grotta Molara						7.5	-19.9	Bos primigenius	MESO	Sic Coast	Mannino et al., 2011
Grotta Molara						7.4	-21	Bos primigenius	MESO	Sic Coast	Mannino et al., 2011
Grotta Molara						7.1	-21.1	Cervus	MESO	Sic Coast	Mannino et al., 2011
Grotta Molara						7	-21.4	Cervus	MESO	Sic Coast	Mannino et al., 2011
Grotta Molara						6.8	-20.6	Cervus	MESO	Sic Coast	Mannino et al., 2011
Grotta Molara						6.2	-22	Cervus	MESO	Sic Coast	Mannino et al., 2011
Grotta Molara						6.2	-20.6	Cervus	MESO	Sic Coast	Mannino et al., 2011
Grotta Molara						5.4	-20.6	Cervus	MESO	Sic Coast	Mannino et al., 2011
Grotta Molara						5.9	-20.7	Sus scrofa	MESO	Sic Coast	Mannino et al., 2011
Mondeval de Sora						2.1	-19.2	Capra ibex	MESO	East Alps	Gazzoni 2011; Gazzoni et al., 2021
Mondeval de Sora						1.9	-19.6	Capra ibex	MESO	East Alps	Gazzoni 2011; Gazzoni et al., 2021
Mondeval de Sora						1.8	-19.3	Capra ibex	MESO	East Alps	Gazzoni 2011; Gazzoni et al., 2021
Mondeval de Sora						4.1	-21.7	Cervus elaphus	MESO	East Alps	Gazzoni 2011; Gazzoni et al., 2021
Mondeval de Sora						3.2	-21.7	Cervus elaphus	MESO	East Alps	Gazzoni 2011; Gazzoni et al., 2021
Monte Leone						5.3	-21.4	Prolagus sardus	MESO	Corse Coast	Pouydebat 1997
Monte Leone						4.6	-21.6	Prolagus sardus	MESO	Corse Coast	Pouydebat 1997
Monte Leone						4.1	-22.4	Prolagus sardus	MESO	Corse Coast	Pouydebat 1997
Monte Leone						3.9	-21.6	Prolagus sardus	MESO	Corse Coast	Pouydebat 1997
Monte Leone						3.9	-21.7	Prolagus sardus	MESO	Corse Coast	Pouydebat 1997
Vatte di Zambana						4	-22.2	Cervus elaphus	MESO	East Alps	Gazzoni 2011; Gazzoni et al., 2021
Vatte di Zambana						4	-22.3	Cervus elaphus	MESO	East Alps	Gazzoni 2011; Gazzoni et al., 2021
Vatte di Zambana						3.1	-20.1	Rupicapra rupicapra	MESO	East Alps	Gazzoni 2011; Gazzoni et al., 2021
Vela Spilja-Vela Luka						6.6	-16.2	Lepus lepus	MESO	Croa Coast	Lightfoot et al., 2011
Vela Spilja-Vela Luka						4.7	-20.1	Lepus lepus	MESO	Croa Coast	Lightfoot et al., 2011
Vela Spilja-Vela Luka						4.2	-19.3	Lepus lepus	MESO	Croa Coast	Lightfoot et al., 2011
Vela Spilja-Vela Luka						2.7	-22.1	Lepus lepus	MESO	Croa Coast	Lightfoot et al., 2011
Vela Spilja-Vela Luka						7.5	-21.5	Capreolus capreolus	MESO	Croa Coast	Lightfoot et al., 2011
Vela Spilja-Vela Luka						6.7	-20	Capreolus capreolus	MESO	Croa Coast	Lightfoot et al., 2011
Vela Spilja-Vela Luka						6.3	-20.7	Capreolus capreolus	MESO	Croa Coast	Lightfoot et al., 2011
Vela Spilja-Vela Luka						6.2	-20.2	Capreolus capreolus	MESO	Croa Coast	Lightfoot et al., 2011
Vela Spilja-Vela Luka						6	-20.7	Capreolus capreolus	MESO	Croa Coast	Lightfoot et al., 2011
Vela Spilja-Vela Luka						5.6	-20.4	Cervus elaphus	MESO	Croa Coast	Lightfoot et al., 2011
Vela Spilja-Vela Luka						5.4	-20.3	Cervus elaphus	MESO	Croa Coast	Lightfoot et al., 2011
Vela Spilja-Vela Luka						4.9	-20	Cervus elaphus	MESO	Croa Coast	Lightfoot et al., 2011
Vela Spilja-Vela Luka						5.9	-19.4	Sus scrofa	MESO	Croa Coast	Lightfoot et al., 2011
Vela Spilja-Vela Luka						5.5	-20.5	Sus scrofa	MESO	Croa Coast	Lightfoot et al., 2011
Vela Spilja-Vela Luka						5	-20.1	Sus scrofa	MESO	Croa Coast	Lightfoot et al., 2011
Vela Spilja-Vela Luka						4.2	-19.7	Sus scrofa	MESO	Croa Coast	Lightfoot et al., 2011
References
Hodgkins J, Orr CM, Gravel-Miguel C, Riel-Salvatore J, et al. 2021. An infant burial from Arma Veirana in northwestern Italy provides insights into funerary practices and female personhood in early Mesolithic Europe. Scientific Reports 11(1):1-13
Pettitt P, Richards M, Maggi R, Formicola V. 2003. The Gravettian burial known as the Prince (“Il Principe”): New evidence for his age and diet. Antiquity 77(295):15-19. doi:10.1017/S0003598X00061305
Gazzoni V. 2011. Ritualità funeraria e differenziazione sociale nelle ultime comunità di cacciatori-raccoglitori dell’Europa sud-occidentale. Doctoral Dissertation, Università degli Studi di Ferrara (Italy)
Gazzoni V, Goude G, Herrscher E, et al. 2013. Late Upper Palaeolithic human diet: first stable isotope evidence from Riparo Tagliente (Verona, Italy). Bull Mem Soc Anthropol Paris 25: 103-117
Gazzoni V, Goude G, Dalmeri G et al. 2021. Investigating diet of Mesolithic groups in the Southern Alps: an attempt through stable carbon and nitrogen isotope analyses. Bull Mem Soc Anthropol Paris 33(1)
Vercellotti G, Alciati G, Richards MP et al. 2008. The Late Upper Paleolithic skeleton Villabruna 1 (Italy): A source of data on biology and behaviour of a 14.000-year-old hunter. J Anthropol Sci 86:143-163
Mannino MA, Di Salvo R, Schimmenti V et al. 2011. Upper Palaeolithic hunter-gatherer subsistence in Mediterranean coastal environments: an isotopic study of the diets of the earliest directly-dated humans from Sicily. J Archaeol Sci 38:3094-3100
Mannino MA, Catalano G, Talamo S et al. 2012. Origin and Diet of the Prehistoric Hunter-Gatherers on the Mediterranean Island of Favignana (Ègadi Islands, Sicily). PloS ONE 7(11):e49802
Pouydebat E. 1997. Approche biogéochimique de l'alimentation humaine dans le site prénéolithique du Monte Leone (VIIIe millénaire av J.-C; Bonifacio Corse-du-Sud). [Mémoire de Maîtrise d'Archéologie]: Université Paris I. 84 p.
Lightfoot E, Boneva B, Miracle PT et al. 2011. Exploring the Mesolithic and Neolithic transition in Croatia through isotopic investigations. Antiquity 85(327):73-86

## Sheet: TABLE d34S
Location	Species	δ34SV-CDT (‰)	Reference			References
Italian Alps Medieval	Aves sp.	6.35	Paladin et al., 2020			Paladin A, Moghaddam N, Stawinoga AE et al. 2020. Early medieval Italian Alps: reconstructing diet and mobility in the valleys. Archaeol Anthropol Sci 12:82
Italian Alps Medieval	Aves sp.	7.84	Paladin et al., 2020			Goude G, Dori I, Starnini E, Sparacello VS, Varalli A. 2020a. Multi-proxy dentine microsections analyses reveal diachronic changes in life history adaptations, mobility, and tuberculosis-induced wasting in prehistoric Liguria (Finale Ligure, Italy, northwestern Mediterranean). Int J Paleopat 28:99-111
Italian Alps Medieval	Bos primigenius f. taurus	10.66	Paladin et al., 2020			Goude G, Salazar-García DC, Power RC, et al. 2020b. New insights on Neolithic food and mobility patterns in Mediterranean coastal populations. Am J Phys Anthropol 173: 218-235
Italian Alps Medieval	Bos primigenius f. taurus	8.5	Paladin et al., 2020			Varalli A, Moggi-Cecchi J, Moroni A, Goude G. 2016. Dietary variability during Bronze Age in Central Italy: first results. Int J Osteoarchaeol 26:431-446
Italian Alps Medieval	Bos primigenius f. taurus	3.57	Paladin et al., 2020
Italian Alps Medieval	Bos primigenius f. taurus	5.68	Paladin et al., 2020
Italian Alps Medieval	Bos primigenius f. taurus	8.4	Paladin et al., 2020
Italian Alps Medieval	Bos primigenius f. taurus	6.03	Paladin et al., 2020
Italian Alps Medieval	Bos primigenius f. taurus	6.54	Paladin et al., 2020
Italian Alps Medieval	Bos primigenius f. taurus	6.42	Paladin et al., 2020
Italian Alps Medieval	Canis lupus f. familiaris	10.76	Paladin et al., 2020
Italian Alps Medieval	Canis lupus f. familiaris	7.7	Paladin et al., 2020
Italian Alps Medieval	Capra aegagrus f. hircus/Ovis orientalis f. aries	7.39	Paladin et al., 2020
Italian Alps Medieval	Capra aegagrus f. hircus/Ovis orientalis f. aries	2.17	Paladin et al., 2020
Italian Alps Medieval	Capra aegagrus f. hircus/Ovis orientalis f. aries	5.99	Paladin et al., 2020
Italian Alps Medieval	Capra aegagrus f. hircus/Ovis orientalis f. aries	7.6	Paladin et al., 2020
Italian Alps Medieval	Capra aegagrus f. hircus/Ovis orientalis f. aries	7.69	Paladin et al., 2020
Italian Alps Medieval	Capra aegagrus f. hircus/Ovis orientalis f. aries	3.82	Paladin et al., 2020
Italian Alps Medieval	Cervus elaphus	8.87	Paladin et al., 2020
Italian Alps Medieval	Cervus elaphus	9.64	Paladin et al., 2020
Italian Alps Medieval	Cervus elaphus	5.23	Paladin et al., 2020
Italian Alps Medieval	Equus ferus caballus	7.03	Paladin et al., 2020
Italian Alps Medieval	Equus ferus caballus	9.29	Paladin et al., 2020
Italian Alps Medieval	Equus ferus caballus	4.93	Paladin et al., 2020
Italian Alps Medieval	Gallus gallus	6.48	Paladin et al., 2020
Italian Alps Medieval	Ovis orientalis f. aries	11.07	Paladin et al., 2020
Italian Alps Medieval	Sus scrofa f. domestica	6.95	Paladin et al., 2020
Italian Alps Medieval	Sus scrofa f. domestica	11.67	Paladin et al., 2020
Italian Alps Medieval	Sus scrofa f. domestica	6.41	Paladin et al., 2020
Italian Alps Medieval	Sus scrofa f. domestica	3.95	Paladin et al., 2020
Italian Alps Medieval	Sus scrofa f. domestica	6.75	Paladin et al., 2020
Italian Alps Medieval	Ursus arctos	7.61	Paladin et al., 2020
Italian Alps Medieval	Human	11.1	Paladin et al., 2020
Italian Alps Medieval	Human	8.55	Paladin et al., 2020
Italian Alps Medieval	Human	7.22	Paladin et al., 2020
Italian Alps Medieval	Human	3.05	Paladin et al., 2020
Italian Alps Medieval	Human	5.51	Paladin et al., 2020
Italian Alps Medieval	Human	9.61	Paladin et al., 2020
Italian Alps Medieval	Human	7.54	Paladin et al., 2020
Italian Alps Medieval	Human	6.81	Paladin et al., 2020
Italian Alps Medieval	Human	5.56	Paladin et al., 2020
Italian Alps Medieval	Human	10.55	Paladin et al., 2020
Italian Alps Medieval	Human	5.04	Paladin et al., 2020
Italian Alps Medieval	Human	5.62	Paladin et al., 2020
Italian Alps Medieval	Human	3.25	Paladin et al., 2020
Italian Alps Medieval	Human	6.81	Paladin et al., 2020
Italian Alps Medieval	Human	7.29	Paladin et al., 2020
Italian Alps Medieval	Human	6.9	Paladin et al., 2020
Italian Alps Medieval	Human	7.59	Paladin et al., 2020
Italian Alps Medieval	Human	7.51	Paladin et al., 2020
Italian Alps Medieval	Human	6.12	Paladin et al., 2020
Italian Alps Medieval	Human	4.32	Paladin et al., 2020
Italian Alps Medieval	Human	5.24	Paladin et al., 2020
Italian Alps Medieval	Human	6.54	Paladin et al., 2020
Italian Alps Medieval	Human	7.08	Paladin et al., 2020
Italian Alps Medieval	Human	7.68	Paladin et al., 2020
Italian Alps Medieval	Human	7.3	Paladin et al., 2020
Italian Alps Medieval	Human	5.64	Paladin et al., 2020
Italian Alps Medieval	Human	10.66	Paladin et al., 2020
Italian Alps Medieval	Human	4.17	Paladin et al., 2020
Italian Alps Medieval	Human	7.29	Paladin et al., 2020
Italian Alps Medieval	Human	7.15	Paladin et al., 2020
Italian Alps Medieval	Human	3.96	Paladin et al., 2020
Italian Alps Medieval	Human	7.74	Paladin et al., 2020
Italian Alps Medieval	Human	5.34	Paladin et al., 2020
Italian Alps Medieval	Human	6.76	Paladin et al., 2020
Italian Alps Medieval	Human	8.42	Paladin et al., 2020
Italian Alps Medieval	Human	7.47	Paladin et al., 2020
Italian Alps Medieval	Human	5.68	Paladin et al., 2020
Italian Alps Medieval	Human	4.49	Paladin et al., 2020
Italian Alps Medieval	Human	7.75	Paladin et al., 2020
Italian Alps Medieval	Human	6.5	Paladin et al., 2020
Italian Alps Medieval	Human	9.68	Paladin et al., 2020
Italian Alps Medieval	Human	4.84	Paladin et al., 2020
Italian Alps Medieval	Human	10.34	Paladin et al., 2020
Italian Alps Medieval	Human	4.37	Paladin et al., 2020
Italy Tuscany Bronze Age	Human	11.6	Varalli et al., 2016
Italy Tuscany Bronze Age	Human	9.9	Varalli et al., 2016
Italy Tuscany Bronze Age	Human	9.1	Varalli et al., 2016
Italy Tuscany Bronze Age	Human	8	Varalli et al., 2016
Italy Tuscany Bronze Age	Human	5.4	Varalli et al., 2016
Italy Tuscany Bronze Age	Human	10	Varalli et al., 2016
Italy Tuscany Bronze Age	Human	9.9	Varalli et al., 2016
Italy Tuscany Bronze Age	Human	9.8	Varalli et al., 2016
Italy Tuscany Bronze Age	Human	8.8	Varalli et al., 2016
Italy Tuscany Bronze Age	Human	8.6	Varalli et al., 2016
Italy Tuscany Bronze Age	Human	7.4	Varalli et al., 2016
Italy Tuscany Bronze Age	Human	9	Varalli et al., 2016
Italy Tuscany Bronze Age	Human	9.2	Varalli et al., 2016
Italy Tuscany Bronze Age	Human	10.5	Varalli et al., 2016
Italy Tuscany Bronze Age	Human	5.3	Varalli et al., 2016
Italy Tuscany Bronze Age	Human	12	Varalli et al., 2016
Italy Tuscany Bronze Age	Human	10.4	Varalli et al., 2016
Italy Tuscany Bronze Age	Human	8.3	Varalli et al., 2016
Italy Tuscany Bronze Age	Human	13.1	Varalli et al., 2016
Italy Tuscany Bronze Age	Human	7	Varalli et al., 2016
Italy Tuscany Bronze Age	Human	8.2	Varalli et al., 2016
Italy Tuscany Bronze Age	Human	12.4	Varalli et al., 2016
Italy Tuscany Bronze Age	Human	12.4	Varalli et al., 2016
Italy Tuscany Bronze Age	Cattle	11.9	Varalli et al., 2016
Italy Tuscany Bronze Age	Hare	9.2	Varalli et al., 2016
Italy Tuscany Bronze Age	Caprine	12.4	Varalli et al., 2016
Italy Tuscany Bronze Age	Caprine	11.5	Varalli et al., 2016
Italy Tuscany Bronze Age	Caprine	11.6	Varalli et al., 2016
Italy Tuscany Bronze Age	Caprine	9.9	Varalli et al., 2016
Italy Tuscany Bronze Age	Caprine	9.9	Varalli et al., 2016
Italy Tuscany Bronze Age	Cattle	10.9	Varalli et al., 2016
Italy Tuscany Bronze Age	Cattle	-1.6	Varalli et al., 2016
Italy Tuscany Bronze Age	Pig	12.4	Varalli et al., 2016
Italy Tuscany Bronze Age	Pig	14.1	Varalli et al., 2016
Italy Tuscany Bronze Age	Pig	12.7	Varalli et al., 2016
Italy Tuscany Bronze Age	Fox	11.9	Varalli et al., 2016
Italy Tuscany Bronze Age	Roe deer	12.1	Varalli et al., 2016
Italy Liguria Neolithic	Human	9.5	Goude et al., 2020a
Italy Liguria Neolithic	Human	9.5	Goude et al., 2020a
Italy Liguria Neolithic	Human	8.4	Goude et al., 2020a
Italy Liguria Neolithic	Human	7.4	Goude et al., 2020a
Italy Liguria Neolithic	Human	8.8	Goude et al., 2020a
S-E France Neolithic	Ovis aries inf	12	Goude et al., 2020b
S-E France Neolithic	Ovis aries	12.5	Goude et al., 2020b
S-E France Neolithic	Ovis aries	10.2	Goude et al., 2020b
S-E France Neolithic	Capra hircus	12.1	Goude et al., 2020b
S-E France Neolithic	Sus sp	10.9	Goude et al., 2020b
S-E France Neolithic	Sus sp	11.4	Goude et al., 2020b
S-E France Neolithic	Human	10.4	Goude et al., 2020b
S-E France Neolithic	Human	10.9	Goude et al., 2020b
S-E France Neolithic	Human	11.4	Goude et al., 2020b
S-E France Neolithic	Human	11.9	Goude et al., 2020b
S-E France Neolithic	Human	11.5	Goude et al., 2020b
S-E France Neolithic	Human	11.9	Goude et al., 2020b
S-E France Neolithic	Human	10.6	Goude et al., 2020b
S-E France Neolithic	Human	11.6	Goude et al., 2020b
S-E France Neolithic	Human	10	Goude et al., 2020b
S-E France Neolithic	Human	11	Goude et al., 2020b
S-E France Neolithic	Human	11.7	Goude et al., 2020b
S-E France Neolithic	Human	11.2	Goude et al., 2020b
S-E France Neolithic	Human	9.8	Goude et al., 2020b
S-E France Neolithic	Human	11.9	Goude et al., 2020b
S-E France Neolithic	Human	14.7	Goude et al., 2020b
S-E France Neolithic	Human	13.5	Goude et al., 2020b
S-E France Neolithic	Human	13.4	Goude et al., 2020b
S-E France Neolithic	Human	13.3	Goude et al., 2020b
S-E France Neolithic	Human	14.5	Goude et al., 2020b
S-E France Neolithic	Human	14.2	Goude et al., 2020b
S-E France Neolithic	Human	14.3	Goude et al., 2020b
S-E France Neolithic	Human	13.2	Goude et al., 2020b
S-E France Neolithic	Human	14	Goude et al., 2020b
S-E France Neolithic	Human	14.1	Goude et al., 2020b
S-E France Neolithic	Human	14.5	Goude et al., 2020b
S-E France Neolithic	Human	14	Goude et al., 2020b
S-E France Neolithic	Human	15	Goude et al., 2020b
S-E France Neolithic	Human	14.3	Goude et al., 2020b
S-E France Neolithic	Human	10.8	Goude et al., 2020b
S-E France Neolithic	Human	12.3	Goude et al., 2020b
S-E France Neolithic	Human	12.5	Goude et al., 2020b
S-E France Neolithic	Human	9.9	Goude et al., 2020b
S-E France Neolithic	Human	10.5	Goude et al., 2020b
S-E France Neolithic	Human	10.2	Goude et al., 2020b
S-E France Neolithic	Human	9.6	Goude et al., 2020b
S-E France Neolithic	Human	11.5	Goude et al., 2020b
S-E France Neolithic	Human	11.6	Goude et al., 2020b
S-E France Neolithic	Human	11.8	Goude et al., 2020b
S-E France Neolithic	Human	6.4	Goude et al., 2020b
S-E France Neolithic	Human	12.9	Goude et al., 2020b
S-E France Neolithic	Human	9.1	Goude et al., 2020b
S-E France Neolithic	Human	12.5	Goude et al., 2020b
S-E France Neolithic	Human	11	Goude et al., 2020b
S-E France Neolithic	Human	9.8	Goude et al., 2020b
S-E France Neolithic	Human	10.1	Goude et al., 2020b

## Sheet: Table for FRUITS
Site	Location	Chronocultural attribution	Species	Environment	δ15NAir	δ13CV-PDB	References
Coves de Santa Maira	Iberic peninsula	Mesolithic	Sparus sp	Marine	8.6	-15.2	Salazar-Garcia et al., 2014
Coves de Santa Maira	Iberic peninsula	Mesolithic	Mugil sp	Marine	8.5	-15.2	Salazar-Garcia et al., 2014
Vela Spilja-Vela Luka (coastal)	Croatia	Mesolithic	Fish	Marine	5.6	-14.7	Lightfoot et al., 2011
Vela Spilja-Vela Luka (coastal)	Croatia	Mesolithic	Fish	Marine	5.9	-15.1	Lightfoot et al., 2011
Vela Spilja-Vela Luka (coastal)	Croatia	Mesolithic	Fish	Marine	7.4	-12.9	Lightfoot et al., 2011
Vela Spilja-Vela Luka (coastal)	Croatia	Mesolithic	Dolphin	Marine	10.6	-13.2	Lightfoot et al., 2011
Vela Spilja-Vela Luka (coastal)	Croatia	Mesolithic	Dolphin	Marine	11.5	-13.4	Lightfoot et al., 2011
Monte Leone	Corsica	Mesolithic	Epinephelus marginatus	Marine	-9	10.3	Pouydebat 1997
Monte Leone	Corsica	Mesolithic	Epinephelus marginatus	Marine	-9.3	11.2	Pouydebat 1997
Monte Leone	Corsica	Mesolithic	Sparus aurata	Marine	-8	6.7	Pouydebat 1997
Monte Leone	Corsica	Mesolithic	Dolphin	Marine	9.4	-12.3	Pouydebat 1997
Cova de riuets	Balearic island	Bronze age	Epinephelus marginatus	Marine	10.1	-10.5	Garcia-Guixe et al., 2010
Cova de riuets	Balearic island	Bronze age	Pagellus erythrinus	Marine	8.2	-11	Garcia-Guixe et al., 2010
Cova de riuets	Balearic island	Bronze age	Sphyraena sphyraena	Marine	9.4	-12.4	Garcia-Guixe et al., 2010
Noyen	Paris basin France	transition Mesolithic-Neolithic	Anguilla anguilla	freshwater mainly	8.3	-23.8	Drucker and Bocherens 2004
Pont d'Ambon	western France	Mesolithic	Anguilla anguilla	freshwater mainly	8	-23.7	Drucker and Bocherens 2004
Pont d'Ambon	western France	Mesolithic	Cyprinidae	freshwater	9.4	-21.5	Drucker and Bocherens 2004
Pont d'Ambon	western France	Mesolithic	Esox lucius	freshwater	9.5	-22.2	Drucker and Bocherens 2004
Pont d'Ambon	western France	Mesolithic	Salmonidae	Marine mainly	12.1	-16.1	Drucker and Bocherens 2004
	S-western France	Mesolithic	Esox lucius	freshwater	9.5	-22.2	Drucker and Bocherens 2004
	S-western France	Mesolithic	Cyprinidae	freshwater	9.4	-21.5	Drucker and Bocherens 2004
	S-western France	Mesolithic	Cyprinidae	freshwater	6.6	-21.1	Drucker and Bocherens 2004
	northern France	transition Mesolithic-Neolithic	Anguilla anguilla	freshwater mainly	8.3	-23.8	Drucker and Bocherens 2004
TARGET	δ15NAir	±1SD	δ13CV-PDB	±1SD	Reference
Nasino C	7.2		-20.4		This study
Nasino 2	7.4		-20		This study
Epigravettian adolescent/adult (n=7)	9.9	0.6	-19.5	0.3	This study
Protein sources evaluated	δ15NAir	±1SD	δ13CV-PDB	±1SD
Freshwater fish	8.6	1	-22.5	1.1	Drucker and Bocherens 2004
Mediterranean Herbivores (Cervus-Bos) (n=40)	5	2.2	-21.2	1.4	Salazar-Garcia et al. 2014; Mannino et al. 2011; 2012
Mediterranean wild boar (n=4)	8.1	0.8	-19.6	0.4	Salazar-Garcia et al. 2014; Mannino et al. 2011; 2012
Alps Cervus (n=6)	3.8	0.4	-22	0.3	Gazzoni et al. 2013; 2021
Alps C. Ibex (n=5)	1.9	0.2	-19.4	0.2	Gazzoni et al. 2013; 2021
Proxies	Carbone (C) ; Nitrogen (N)
Source fraction	Protein
Offset	0.5‰ (±0.5) for C ; 4‰ (±1) for N
Concentration	1
Prior info	n/a
References
Pouydebat E. 1997. Approche biogéochimique de l'alimentation humaine dans le site prénéolithique du Monte Leone (VIIIe millénaire av J.-C; Bonifacio Corse-du-Sud)[Mémoire de Maîtrise d'Archéologie]: Université Paris I. 84 p.
Lightfoot E, Boneva B, Miracle PT et al. 2011. Exploring the Mesolithic and Neolithic transition in Croatia through isotopic investigations. Antiquity 85(327):73-86
Gazzoni V, Goude G, Herrscher E, et al. 2013. Late Upper Palaeolithic human diet: first stable isotope evidence from Riparo Tagliente (Verona, Italy). Bull Mem Soc Anthropol Paris 25: 103-117
Gazzoni V, Goude G, Dalmeri G et al. 2021. Investigating diet of Mesolithic groups in the Southern Alps: an attempt through stable carbon and nitrogen isotope analyses. Bull Mem Soc Anthropol Paris 33(1)
Mannino MA, Di Salvo R, Schimmenti V et al. 2011. Upper Palaeolithic hunter-gatherer subsistence in Mediterranean coastal environments: an isotopic study of the diets of the earliest directly-dated humans from Sicily. J Archaeol Sci 38:3094-3100
Mannino MA, Catalano G, Talamo S et al. 2012. Origin and Diet of the Prehistoric Hunter-Gatherers on the Mediterranean Island of Favignana (Ègadi Islands, Sicily). PloS ONE 7(11):e49802
García-Guix E, Richards MP, Subir_x0002_ME. 2006. Palaeodiets of humans and fauna at the Spanish Mesolithic site of El Collado. Curr Anthropol 47:549-556
Salazar-García DC, Aura JE, et al. 2014. Isotope evidence for the use of marine resources in the Eastern Iberian Mesolithic. J Archaeol Sci 42:231-240
Drucker D, Bocherens H. 2004. Carbon and nitrogen stable isotopes as tracers of change in diet breadth during Middle and Upper Palaeolithic in Europe. Int J Osteoarchaeol 14:162-177
