# Supplementary material for: Human remains from Arma di Nasino (Liguria) provide novel insights into the paleoecology of early Holocene foragers in northwestern Italy
Source: Sci Rep. 2023 Sep 29;13:16415. doi: 10.1038/s41598-023-40438-5 (PMC10541424; doi:10.1038/s41598-023-40438-5)
Supplement: Supplementary file 3 — Supplementary Information 3. [file 41598_2023_40438_MOESM3_ESM.zip]

Archive with 4 entries (3 files):
- Supplementary Information 3 - CSG/
- Supplementary Information 3 - CSG/desktop.ini
- Supplementary Information 3 - CSG/SI 3 CSG extended analysis and discussion.docx
- Supplementary Information 3 - CSG/SI 3 Table_Osteometrics and CSG of Nasino and comparative data.xlsx
