# Supplementary material for: Human remains from Arma di Nasino (Liguria) provide novel insights into the paleoecology of early Holocene foragers in northwestern Italy
Source: Sci Rep. 2023 Sep 29;13:16415. doi: 10.1038/s41598-023-40438-5 (PMC10541424; doi:10.1038/s41598-023-40438-5)
Supplement: Supplementary file 3 — Supplementary Information 3. [file 41598_2023_40438_MOESM3_ESM.zip › Supplementary Information 3 - CSG/SI 3 Table_Osteometrics and CSG of Nasino and comparative data.xlsx]

## Sheet: Osteometric measurements
Measurements from: Scarsini C, Messeri P. 1974. Lo scheletro n. 2 di età neolitica, rinvenuto all’”Arma di Nasino” in Val Pennavaira (Savona). Rivista di Scienze Preistoriche 29(1):153-178.
Cranium
Martin numeration	Description	Measurement	In parentheses: damaged area; Question mark: estimated
1	Maximum length	(182)
2	Glabella-inion length	(173)
2a	Nasion-inion length	(168)
3	Glabella-lambda length	(179)
8	Maximum width	131
9	Frontal minimum width	(89)
10	Frontal maximum width	(112)
12	Biasteric width	(114)
17	Basion-bregma height	127?
22	Nasion-inion heigth	(104)
22a	Gonion-inion heigth	(100)
23	Horizontal circumference g-op	(520)
-	Horizontal circumference g-i	(496)
-	Horizontal circumference m-op	(507)
26	Arc nasion-bregma	(119)
27	Arc bregma-lambda	136
28(1)	Arc lambda-inion	65
29	Chord nasion-bregma	(104)
30	Chord bregma-lambda	122
31(1)	Chorda lambda-inion	61
Mandible
Martin numeration	Description	Measurement
65	Bicondylar breadth	116?
66	Bigonial breadth	94?
68	Projective length of the corpus mandibulae	68?
68	Height of mandibular symphysis	(26)
69(1)	Heigth at the mental foramen (right)	(26)
69(3)	Thickness at the mental foramen (right)	10
70	Projective length of the ramus	(53)
71a	Minimum anteroposterior width of the ramus	28
79	Mandibular angle	122°
79(1a)	Symphyseal angle (infrad.-pogon. / basal plane)	60°
79(1b)	Symphyseal angle (infrad.-pogon. / alveolar plane)	(62°)
79(4)	Basal angle	74°?
Humerus (right)
Martin numeration	Description	Measurement
4a	Maximum bi-epicondylar width	(55)
5	Mid-shaft maximum diameter	(18)
6	Mid-shaft minimum diameter	(13)
6b	Mid-shaft transverse diameter	(15)
6c	Mid-shaft sagittal diameter	(18)
7a	Mid-shaft circumference	(52)
Radius (left)
Martin numeration	Description	Measurement
1	Maximum length	213
2	Physiological length	201
3	Minimum circumference	33
4	Maximum transverse diameter of the shaft	13
4a	Transverse mid-shaft diameter	11
4(2)	Transverse neck diameter	11.5
5	Minimum sagittal shaft diameter	9
5a	Sagittal mid-shaft diameter	9
5(2)	Sagittal neck diameter	13
5(4)	Neck circumference	40
5(5)	Mid-shaft circumference	33
6	Height of the diaphyseal curvature	3
6bis	Chord of the diaphyseal curvature	146
6a	Transverse diaphyseal curvature	20
6b	Sagittal diaphyseal curvature	17
7	Collo-diaphyseal angle	169°
Ulna (right)
Martin numeration	Description	Measurement
2	Physiological length	(204)
2(1)	Length olecranon-head	(229)
3	Diaphyseal minimum circumference	30
4	Height of the sagittal diaphyseal curvature	6
4bis	Chord of the sagittal diaphyseal curvature	177
6	Olecranon width	22
6(1)	Width of the proximal epiphysis	28
7	Olecranon depth	23
8	Olecranon height	20
11	Maximum dorso-volar diameter of the diaphysis	11
12	Maximum transverse diameter of the shaft	12
13	Superior transverse diameter	16
14	Superior dorso-volar diameter	18
Os coxae
Martin numeration	Description	Measurement
-	Left os coxae height (Olivier)	(189)
-	Left os coxae height (Schultz)	(114)
10	Height of the ilium	(90)
11a	Depth of the iliac fossa	15
11a bis	Maximum distance beterrn the superior-anterior iliac spine and the anterior labrum of the sacro-iliac joint	110
15	Ischium height right	72
	Ischium height left	(72)
-	Ischium length (Schultz)	85
20	Length of the foramen obturatum	(53)
21	Width of the foramen obturatum	(39)
22	Maximum diameter of the acetabulum right	53
	Maximum diameter of the acetabulum left	52
-	Cotylo-sciatic width (Sauter) right	37
	Cotylo-sciatic width (Sauter) left	36
-	Height of the sciatic notch (Sauter) left	49
-	Width of the sciatic notch (Verneau) left	63
32	Depth of the sciatic notch left	39
-	Angle of the sciatic notch (Hanna) left	82°
Femur
Martin numeration	Description	Measurement
2	Physiological length right	407
	Physiological length left	408
3	Maximum trochanteric length right	399
	Maximum trochanteric length left	401
4	Physiological trochanteric length right	391
	Physiological trochanteric length left	390
5	Lateral diaphyseal length right	280
	Lateral diaphyseal length left	282
5a	Anterior diaphyseal length right	304
	Anterior diaphyseal length left	305
6	Mid-shaft sagittal diameter right	26
	Mid-shaft sagittal diameter left	25.5
7	Mid-shaft transverse diameter right	26.5
	Mid-shaft transverse diameter left	26.5
8	Mid-shaft circumference right	(81)
	Mid-shaft circumference left	81
9	Subtrochanteric sagittal diameter right	32
	Subtrochanteric sagittal diameter left	32.5
10	Subtrochanteric transverse diameter right	21.5
	Subtrochanteric transverse diameter left	21.5
11	Sagittal diameter of the distal shaft right	22
	Sagittal diameter of the distal shaft left	23
12	Transverse diameter of the distal shaft right	32.5
	Transverse diameter of the distal shaft left	32
15	Vertical diameter of the neck right	28
	Vertical diameter of the neck left	27
16	Antero-posterior diameter of the neck right	23
	Antero-posterior diameter of the neck left	24
17	Circumference of the neck right	86
	Circumference of the neck left	85
18	Vertical diameter of the head right	45
	Vertical diameter of the head left	44
19	Transverse diameter of the head right	44
	Transverse diameter of the head left	43
20	Head circumference right	140
	Head circumference left	138
21	Bicondylar breadth right	75
	Bicondylar breadth left	73
27	Shaft curvature right	7
	Shaft curvature left	7.5
27bis	Chord of the anterior shaft curvature right	265
	Chord of the anterior shaft curvature left	275
28	Torsion angle right	3.5°
	Torsion angle left	4°
29	Collo-diaphyseal angle right	122°
	Collo-diaphyseal angle left	131°
30	Condyle-diaphyseal angle right	7.5°
	Condyle-diaphyseal angle left	9°
Fibula
Martin numeration	Description	Measurement
1	Maximum length right	320
2	Mid-shaft maximum diameter right	18
	Mid-shaft maximum diameter left	16
3	Mid-shaft minimum diameter right	11
	Mid-shaft minimum diameter left	10
3(1)	Mid-shaft transverse diameter right	7
	Mid-shaft transverse diameter left	6
3(2)	Mid-shaft sagittal diameter right	17
	Mid-shaft sagittal diameter left	15
4	Mid-shaft circumference right	47
	Mid-shaft circumference left	45
4a	Minimum circumference right	35
	Minimum circumference left	33
4(1)	Medio-lateral diameter of the head right	29
4(2)	Maximum breadth of the distal epiphysis right	23
	Maximum breadth of the distal epiphysis left	23
Tibia
Martin numeration	Description	Measurement
1	Total length right	321
	Total length left	329
1a	Maximum lenght right	335
	Maximum length left	334
2	Maximum condylo-malleolar length right	310
	Maximum condylo-malleolar length left	310
3	Proximal bicondylar breadth right	69
	Proximal bicondylar breadth left	68.5
4	Maximum sagittal diameter of tibia at the level of tuberosity right	41
	Maximum sagittal diameter of tibia at the level of tuberosity left	42
5	Minimum transverse diameter of tibia at the level of tuberosity right	26
	Minimum transverse diameter of tibia at the level of tuberosity left	25
6	Transverse diameter of the distal epiphysis right	49
	Transverse diameter of the distal epiphysis left	47
7	Sagittal diameter of the distal epiphysis right	39
	Sagittal diameter of the distal epiphysis left	38
8	Sagittal diameter at mid-shaft right	30
	Sagittal diameter at mid-shaft left	29
8a	Sagittal diameter at nutrient foramen right	33
	Sagittal diameter at nutrient foramen left	32.5
9	Transverse diameter at mid-shaft right	16
	Transverse diameter at mid-shaft left	17
9a	Transverse diameter at nutrient foramen right	17
	Transverse diameter at nutrient foramen left	19
10	Circumference of the mid-shaft right	73
	Circumference of the mid-shaft left	73
10b	Minimum circunference of the shaft right	64
	Minimum circumference of the shaft left	66
11	Anterior curvature of the tibia right	3
	Anterior curvature of the tibia left	3
11bis	Chord of the anterior curvature of the tibia right	17
	Chord of the anterior curvature of the tibia left	18
12	Retroversion angle right	18°
	Retroversion angle left	(18.5°)
14	Torsion angle right	20°
	Torsion angle left	(20°)
Talus (right)
Martin numeration	Description	Measurement
1	Length	50
1a	Maximum length	53
2	Width	42
3	Height	28.5
4	Trochlear length	34
5	Trochlear width	27
6	Trochlear height	10
9	Head length	33
10	Head width	21
12	Length of the posterior articular surface for the calcaneus	33
13	Breadth of the posterior articular surface for the calcaneus	21
14	Depth of the posterior articular surface for the calcaneus	6
15	Angle of inclination of the posterior articular facet	43°
16	Angle of inclination of the collum tali	14.5°
17a	Torsion angle	24°

## Sheet: CSG Humerus
Indiv. ID	Period	Sex	HUM2R	HUM2L	TAHUMR35	CAHUMR35	JHUMR35	TAHUML35	CAHUML35	JHUML35	TAHUMR50	JHUMR50	TAHUML50	JHUML50	HUMBA35	HUMBA50	BM RUFF	BM GRINE	BM MCHENRY	BODYMASS	AVG J^0.73	BMxHUM	ZP HUMR STAND	ZP HUML STAND	Reference	Note
Nasino 2	MESO	F	285	285	184.24		5248.27	167.54		4394.24	188.37	5489.32	169.67	4414.87	19.4352	24.337	64.4796	63.292	58.616	62.1292	528.188	17706.8	29.3407	25.773	This study
Baousso da Torre 1	MUP	M	373.625	373.625	426.65	350.31	28504.7	322.81	255.07	16377.3					74.0497		76.7547	79.4923	74.6092	78.1235	1786.85	29188.9	61.2168	40.8488	Villotte et al., 2017
Baousso da Torre 2	MUP	M	358	346	398.21	328.35	24792.8	311.98	234.54	14856.3	423.1	27457.4	342.28	17604.7	66.8838	55.9662	71.4681	74.632	69.811	73.05	1676.26	25713.6	62.7617	43.185	Villotte et al., 2017
Barma Grande 2	MUP	M	367	372	481.7	384.7	36628.5	295.8	228.4	13542	575.672	52515.4	340.4	17387.2	170.481	202.035	80.5956	83.0236	78.0953	81.8096	2468.56	30228.7	70.9854	34.3328	Sparacello, measured on 3D model
Barma Grande 5	MUP	M	346.234	344				309.1	237.7	14634.6			328.8	15732.5			83.8026	85.972	81.006	84.8873		29296		37.4903	Sparacello et al., 2017
Caviglione 1	MUP	F	332.087	330.5								18238		12479.8		46.1407	70.0473	69.0754	64.3254	67.816	1289.77	22467			Sparacello et al., 2017
Grotte-des-Enfants 4	MUP	M	363	360	400.9	298	24521.4	310.8	230	14597.3	444.2	27736	336.1	16250.6	67.9859	70.6768	81.3357	83.704	78.767	82.5198	1676.23	29830.9	53.6663	36.7496	Sparacello et al., 2017
Grotte-des-Enfants 5	MUP	F	287.551	288				222.3	145.8	7121.3			250.9	8718.6			63.1696	61.9312	57.2726	60.7911		17494.2		37.1086	Sparacello et al., 2017
Ostuni 1	MUP	F	324	324								12769.3		11724.7		8.9094	69.9381	68.962	64.2135	67.7045	994.265	21936.3			Sparacello et al., 2017
Paglicci 25	MUP	F	321	316	284.8	233.6	12664.7	251.3	204.9	9972.8	323.2	15499.2	293.7	12895.4	26.9924	20.1917	62.9512	61.7044	57.0487	60.5681	1066.81	19290.9	51.2319	43.0312	Sparacello et al., 2017
Arene Candide 10	LUP	M	286	302	230.03		8116.17	267.09		10846	244.6	9511.01			33.635		68.5078	71.9104	67.1242	70.2091	758.042	20641.5	34.6008	42.757	Sparacello et al., 2017
Arene Candide 12	LUP	M	315	314.334	330.12		16430.9	232.25		8323.03	368.2	21566.4	264	11198.2	97.4148	92.5887	74.6751	77.5804	72.7217	76.1277	1326.42	23954.9	49.8929	30.3677	Sparacello et al., 2017
Arene Candide 14	LUP	U	279.168	280				230.23		8181.86			248.5	9512.79											Sparacello et al., 2017
Arene Candide 2	LUP	M	301	306	321.49		15797.9	219.82		7490.09	368.57	21218.9	242.9	9291.51	110.917	128.369	71.4681	74.632	69.811	73.05	1300.93	22170.7	52.3838	30.3806	Sparacello et al., 2017
Arene Candide 3	LUP	M	271	273	295.39	237.64	13834.1	249.21	212.06	9976.74	355.9	17586.6	260.9	10559.1	38.6639	66.553	61.6005	65.56	60.855	62.6718	1155.06	17046.7	61.8378	48.7103	Sparacello et al., 2017
Arene Candide 4	LUP	M	302	307	293.59		13221.1	229.32		8108.29	363.5	20871	276.3	12123	63.0562	72.1599	69.0012	72.364	67.572	70.6826	1221.51	21522.9	47.3832	33.1603	Sparacello et al., 2017
Arene Candide 5	LUP	M	295.934	296	321.66		15704.9	274.16		11673.5	338.5	18185.2	289.7	13230.8	34.5341	37.4452	69.0012	72.364	67.572	70.6826	1221.72	20919.7	55.2776	44.5145	Sparacello et al., 2017
Continenza 7	LUP	M	283	285.288	336.48		14853.1	336.48		17220.3	324.9	16495.6	340.7	18022	15.937	9.25307	66.0409	69.6424	64.8852	66.8562	1154.44	18996.8	58.445	65.1073	Sparacello et al., 2017
Romanelli 1	LUP	M	326	323	332	288	17790	281.5	222.3	12748.6	342.1	18580.5	328.2	13303.7	39.5447	39.6642	67.0277	70.5496	65.7808	68.7886	1286.99	22321.9	56.741	44.4894	Sparacello et al., 2017
Romanelli 4	LUP	U	304.318	304				274	183.6	10957.9			290.8	12645.2											Sparacello et al., 2017
Romito 1	LUP	F	258	262.595								5676.6		3848.9		47.4863					550.154				Sparacello et al., 2017
Romito 3	LUP	M	315	312.8	293	264.4	13702	240	205.1	9061.8		19602.8			51.2062		71.4681	74.632	69.811	73.05	1203.16	22930.4	45.65	33.7563	Sparacello et al., 2017
Romito 4	LUP	M	289	286.6	291.2	251.3	13393.4	231.3	195.2	8431.6		14686.7		9443.7	58.8477	55.5185	64.0674	67.828	63.094	64.9965	1065.34	18706	55.0364	39.2585	Sparacello et al., 2017
Romito 5	LUP	F										8268.4		6377.7		29.6455	56.8377	55.354	50.7795	54.3237	723.965				Sparacello et al., 2017
Romito 6	LUP	F										8914.2		7593.9		17.3863					764.822				Sparacello et al., 2017
San Teodoro 1	LUP	M	302	302.534	372.98		21129.8	354.72		19288.8		25209.3			9.54446		78.235	77.5804	72.7217	77.9077	1534.82	23548.9	60.9821	57.056	Sparacello et al., 2017	Sex attribution is debated. Male according to Messina et al., 2013
Villabruna 1	LUP	M	313	312	331.79	292.48	17427.1	264.67	226.69	11093.3	338	18424.9	271	11579.1	57.0954	59.1222	71.4681	74.632	69.811	73.05	1273.53	22828.1	54.6542	39.3029	Sparacello et al., 2017
Molara 1	MESO	U			327.67		16147	323.32		15689.1					2.91864						1180.07				Sparacello et al., 2020
Molara 2	MESO	M	326	327	364.86		20757.9	379.5		21995.9	422.42	27943.1	401.22	24604.6	5.96403	13.5684	72.7016	75.766	70.9305	74.2338	1589.33	24237.3	58.487	61.0134	Sparacello et al., 2020
OrienteB	MESO	F	290.5	284.5	305.81		14047	304.4		13935.4	343.04	18017.9	347.67	18310.2	0.80087	1.62211	62.2962	61.024	56.377	59.8991	1172.17	17221	61.8983	61.5389	Sparacello et al., 2020
Uzzo 1A	MESO	F	285.5	285	269.35		11018.9	246.5		9306.26	295.86	13613.6	267.65	11129.9	18.4026	22.3157	59.0211	57.622	53.0185	56.5539	967.323	16132	55.3441	48.9235	Sparacello et al., 2020
Uzzo 1B	MESO	F	304	301	285.85		12441.6	265		11022.3	310.18	14694.3	288.84	13157.3	12.8767	11.6814	62.2962	61.024	56.377	59.8991	1038.58	18119.5	53.8412	49.2848	Sparacello et al., 2020
Uzzo 4A	MESO	U	292.5	291	276.68		11809.5	289.75		12804	297.28	13768.4	312.18	15245.1	8.42106	10.7255					994.805				Sparacello et al., 2020
Uzzo 4B	MESO	F	296	289	265.51		10676.1	261.46		10331.9	299.79	14038.7	291.13	13098.9	3.33121	7.17457					968.971				Sparacello et al., 2020
Uzzo 5	MESO	M	304	302	318.99		15355.9	295.63		13627.7	328.4	16573.5	307.96	15102.2	12.6809	9.74261	61.6005	65.56	60.855	62.6718	1170.16	18989.6	59.9053	54.9053	Sparacello et al., 2020
Uzzo 7	MESO	M	309	307.191	302.65		13712.2	298.01		13599.6	329.62	16723.4	328.96	16739.9	0.828176	0.0984434	63.0806	66.9208	62.1984	64.0666	1129.01	19738.6	53.0605	52.7419	Sparacello et al., 2020
Uzzo 8	MESO	U	293.307	289.966	235.04		8380.56														731.121				Sparacello et al., 2020
Uzzo 10	MESO	U	264.364	257	149.8		3525.19	152.84		3617.98	182.45	5423.59	176.45	4925.22	2.63205	10.1187					460.345				Sparacello et al., 2020
Uzzo 11	MESO	M	305.138	302.952	320.6		15492.2	333.49		16810.6	381.86	22053.8	381.72	21873.1	8.50982	0.825981	56.6667	61.024	56.377	58.0226	1313.29	17641.5	64.9006	68.8876	Sparacello et al., 2020
Mondeval de Sora	MESO	M	317.5	314.5	320.67		15563.3	301.81		14393.2	343.48	18314.4	335.45	18082.5	8.12983	1.2824	70.9747	74.1784	69.3632	72.5766	1221.24	22934.2	50.09	47.3119	Sparacello, measured on 3D model
Mezzocorona-Borgonuovo	MESO	F	266	269.5	207.99		6587.25	212.5		6862.85	230.39	8664.51	232.91	8550.99	4.18379	1.32752	59.0211	57.622	53.0185	56.5539	681.198	15142.3	40.5007	41.7308	Sparacello, measured on 3D model
Acqua o Morto 252+253	NEOL	F	260.81	256.5	243.13		8947.46	236.78		8725.63	271.83	11463.8	309.04	14681.9	2.54231	28.0719	53.0168	51.385	46.8612	50.421	842.946	13041.6	58.8042	57.7363	Varalli et al., 2020
Arene Candide 6PE 3 Perrando	NEOL	M	290.196	286	317.47		15490	291.4		13207.8	317.04	15550.8	312.08	15656.1	17.2794	0.677155	66.5343	70.096	65.333	67.3211	1146.46	19395.1	59.0264	52.543	Varalli et al., 2020
Arene Candide 1 Tinè	NEOL	M	284	275	298.36		13876.7	302.75		14162.5	319.24	16038.3	309.13	14763.7	2.05955	8.63314	55.9266	60.3436	55.7053	57.3252	1115.38	16022.4	65.9389	66.9275	Varalli et al., 2020
Arene Candide 2 Tinè	NEOL	M	309.123	305	302.89		14054	281.3	181.79	11476.3	327.54	16611.2	310.67	15152.2	22.4606	9.6288	56.6667	61.024	56.377	58.0226	1135.54	17816.5	59.851	51.6219	Varalli et al., 2020
Arene Candide 6622.1 + 6730.2	NEOL	F	279.196	279.196	222.49		7526.04	218.26		7243.4	249.08	9933.5			3.90201		62.2064	62.1141	57.4532	60.5913	751.82	16916.9	39.9552	38.8542	Varalli et al., 2020
Arene Candide 6730.1 (+MCs ex 6730.2)	NEOL	F		257.336				203.44		6272.45							52.4709	50.818	46.3015	49.8635		12831.7		46.1154	Varalli et al., 2020
Arene Candide 7PE	NEOL	M	291	286.518	316.94	225.31	14812	281.36	220.89	12283	343.37	17884.7	311.52	14687.4	20.5892	21.7687	66.5343	70.096	65.333	67.3211	1189.75	19439.6	56.9982	49.7172	Varalli et al., 2020
Arene Candide 8PE	NEOL	M	300	296	325.79	257.3	16261	279.41	220.15	12094.6	347.5	18261.7	316.79	15284.6	34.448	19.4778	61.6005	65.56	60.855	62.6718	1238.57	18676.2	63.511	51.1687	Varalli et al., 2020
Arene Candide II BB	NEOL	F	290	290	215		7013.56	212.57		6856.02	227.85	8096.1	213.85	7277.73	2.29775	11.2448					677.46				Varalli et al., 2020
Arene Candide III BB	NEOL	M	308	302.933	253.98	191.37	9828.71	259.45	195.98	10312.1	290.75	13285	285.74	12534.4	4.91824	5.98806	59.1336	63.292	58.616	60.3472	922.378	18434.1	44.5555	46.1448	Varalli et al., 2020
Arene Candide IV BB (+ 6726FI + 6730.7vito)	NEOL	F	283	276	222.01	165.68	7510.51	212.04	159.03	6870.27		18361.6		14740.6	9.31899	24.5642	50.2875	48.55	44.0625	47.6333	985.522	13313.5	50.6928	47.5005	Varalli et al., 2020
Arene Candide IX BB	NEOL	F	263	256	233.57	135.09	7288.6	219.38	128.18	6459.82	262.8	10949.8	253.73	10039.9	12.8298	9.06247	53.5626	51.952	47.421	50.9785	774.504	13228.9	49.9121	45.7021	Varalli et al., 2020
Arene Candide VI BB	NEOL	M	293	283	375.45	312.92	22003.7	335.2	277.83	17560.6		19340.2		17354.9	25.3012	11.4391	65.3008	68.962	64.2135	66.1588	1412.7	19053.7	77.6321	65.8467	Varalli et al., 2020
Arene Candide VII BB	NEOL	F	261	258	186.48		5333.03	192.89		5727.94	194.09	6169.57	199.74	6359.96	7.40512	3.08593	49.1958	47.416	42.943	42.943	555.14	11143.7	47.1695	49.6946	Varalli et al., 2020
Arma dell'Aquila 1 Richard	NEOL	M	292	287.484	264.79		10799.1	258.42		10184.8	209.3	15832.3	281.92	12620.9	3.9987	25.4449	59.627	63.7456	59.0638	60.8121	1021.51	17619.8	49.931	47.8414	Varalli et al., 2020
Arma dell'Aquila 1 Zambelli	NEOL	F	268	261	185.26	153.84	5395.51	189.36	159.77	5611.26	315.42	6987.41	204.21	6502.48	6.04113	7.45761	51.3792	49.684	45.182	48.7484	585.192	12894	41.1148	42.3085	Varalli et al., 2020
Arma dell'Aquila 2 Richard	NEOL	M	289.598	289.598	257.71		10213										63.196	67.0269	62.3031	64.1753	844.662	18585	45.4485		Varalli et al., 2020
Arma dell'Aquila 3 Richard	NEOL	M		320.131				292.41		13128.6			300.17	13855.8			75.6167	78.4461	73.5764	77.0314		24660.2		41.1436	Varalli et al., 2020
Arma dell'Aquila 5 Richard	NEOL	F	298	291	230.41	177.6	8201.51	226.77	179.61	8020.91		10252.5		8437.92	2.25161	21.5054	59.0211	57.622	53.0185	56.5539	783.365	16655.1	43.2111	42.5144	Varalli et al., 2020
Bergeggi 2 Modigliani	NEOL	M	305	300.037	260.97		10335.2	240.31		8841.65	292.03	12948.7	263.08	10537.2	16.8921	22.8857	63.0806	66.9208	62.1984	64.0666	928.234	19381.3	43.9612	39.2271	Varalli et al., 2020
Bergeggi 3 Modigliani	NEOL	F	291.192	287	268.77		11086.8	293.74		13167	304.31	14133.2	283.69	12401.6	18.7617	13.9621	64.7718	63.5955	58.9156	62.4276	983.773	18047.6	49.6924	56.3386	Varalli et al., 2020
Bergeggi 4 Modigliani + PE01177, 6893 FI	NEOL	M	295.177	291	264.01		10833.2	246.3		9458.23	320.72	15920.2	260.84	10380.8	14.5372	53.3621	51.7329	56.488	51.899	53.3733	1024.87	15643.1	56.3702	51.0527	Varalli et al., 2020
Pian del Ciliegio Adult	NEOL	M	283	278.793	307.63		14245.2	283.53		12267	338.62	17744.4	296.85	13530.6	16.2124	31.1425	59.1336	63.292	58.616	60.3472	1170.55	16951.3	63.5295	56.9607	Varalli et al., 2020
Pipistrelli 3_El Muerto N3 DEP 23.I.1+DEP 23.III.55-56	NEOL	M	299.53	299.53	242.92		8925.23	224.82		7639.57	248.71	9690.37	227.88	7973.1	16.829	21.5382	64.0674	67.828	63.094	64.9965	789.198	19468.4	39.3208	35.1003	Varalli et al., 2020
Pipistrelli 5 dep23.I.28 Cirillo	NEOL	M	309.123	305	280.35		12014.7	264.47		10715.4	320.36	16410.7	284.52	12537.3	12.1259	30.8955	66.0293	69.6317	64.8746	66.8452	1072.56	20525.6	46.3336	42.6198	Varalli et al., 2020
Pipistrelli 6 dep 23.II.41 Angelina	NEOL	M	299.161	295	283.58		12054.9	253.12		9638.66	305.55	14300.4	267.98	10882.9	25.0682	31.4031	59.1336	63.292	58.616	60.3472	1016.65	17928	53.1763	45.1649	Varalli et al., 2020
Pollera 1 Tiné	NEOL	F	295	290	226.97	190.74	8121.94	214.96	184.77	7302.75	253.33	9932.76	231.9	8184.39	11.2176	21.3622	60.1128	58.756	54.138	57.6689	771.129	16868.2	42.3627	39.1992	Varalli et al., 2020
Pollera 10PE	NEOL	M	312	310	286.69	239.47	12928.2	280.73	227.89	12274	308.49	14552.8	299.96	13798	5.33012	5.47067	62.2172	66.127	61.4147	63.253	1048.56	19671.7	51.0015	49.1043	Varalli et al., 2020
Pollera 110a	NEOL	F	285.713	281.5	199.65		6183.97	201.56		6342.69	224.87	7961.21	232.69	8513.25	2.56659	6.93414	51.5221	49.8324	45.3285	48.8944	644.932	13866.8	42.2328	43.0214	Varalli et al., 2020
Pollera 12PE	NEOL	F	291	284	194.78	149.51	5771.08	193.66	147.07	5699.1	208.42	6850.23	207.21	6833.68	1.26301	0.242292	51.3792	49.684	45.182	48.7484	593.938	14015.2	39.7301	39.3677	Varalli et al., 2020
Pollera 13PE	NEOL	M	286	287	312.58	230.99	14660.7	266.56	199.16	10742.1	350.66	18833	285.79	12414.4	36.4798	51.7024	61.6005	65.56	60.855	62.6718	1210.05	17955.5	61.2487	48.8087	Varalli et al., 2020
Pollera 14PE	NEOL	F	276	272	193.97	151.09	5980.85	193.63	155.76	5891.75	221.79	7858.58	208.26	6808.39	1.51228	15.4249	53.5626	51.952	47.421	50.9785	634.559	13968.1	40.9166	40.4707	Varalli et al., 2020
Pollera 22PE	NEOL	M	289	284.587	316.52		15128.8	296.03		13342.9	393.32	24705.6	351.21	19363.3	13.3844	27.5895	67.3581	70.8534	66.0807	69.1058	1367.48	19819.1	56.7771	51.8023	Varalli et al., 2020
Pollera 30PE	NEOL	M	293	291	275.45	201.77	11301.7	245.09		9050.09	285.36	12437.9	256.7	9987.75	24.8798	24.5317	65.3008	68.962	64.2135	66.1588	942.424	19318.4	47.0788	40.0301	Varalli et al., 2020
Pollera 32PE	NEOL	M		310				346.21		18103			392.15	23719.2			78.2059	80.8266	75.9264	79.5163		24650		52.0403	Varalli et al., 2020
Pollera 33PE	NEOL	F	295	289	245.55	183.45	9132.87	245.98	178.87	9105.05	292.02	13042.8	288.1	12676.7	0.305545	2.88774	57.9294	56.488	51.899	55.4388	894.119	16188.1	48.0891	47.9821	Varalli et al., 2020
Pollera 6246PE	NEOL	F	305	305	274.99	224.28	11861.5	284.8	226.49	12489.5	304.57	14056	286.06	12548.6	5.29445	12.012	64.4796	63.292	58.616	62.1292	1004.3	18949.4	49.7194	51.6276	Varalli et al., 2020
Pollera 6690bis.3FI	NEOL	F		262.5				193.76		5743.03			197.4	5959.91			43.2025	48.6454	44.1567	44.1567		11591.1		47.8682	Varalli et al., 2020
Literature cited
Sparacello VS, Villotte S, Shackelford LL, Erik Trinkaus. 2017. Patterns of Humeral Asymmetry among Late Pleistocene Humans. Comptes Rendus Palevol 16(5-6):680-689.
Sparacello VS, Samsel M, Villotte S, Varalli A, Schimmenti V, Sineo L. 2020. Inferences on Sicilian Mesolithic subsistence patterns from cross-sectional geometry and entheseal changes. Archaeol Anthropol Sci 12(5):101. Doi.org/10.1007/s12520-020-01044-y.
Varalli A, Villotte S, Dori I, Sparacello VS. 2020. New insights into activity-related functional adaptations and entheseal changes in Neolithic Liguria (northwestern Italy). Bull Mem Soc Anthropol Paris 32:34–58. 10.3166/bmsap-2020-0072.
Villotte S, Samsel M, Sparacello VS. 2017. The paleobiology of the two adult skeletons from Baousso da Torre (Bausu da Ture) (Liguria, Italy): implications for our understanding of Gravettian lifestyle. Comptes Rendus Palevol 16:462-473.

## Sheet: %CA Humerus
Indiv. ID	Period	Sex	TAHUML50	CAHUML50	%CAHUML50	Reference
Nasino 2	MESO	F	169.67	139.83	82.4129	this study
Baousso da Torre 2	MUP	M	342.28	246.7	72.0755	Sparacello et al., 2017
Barma Grande 2	MUP	M	340.4	237.5	69.7709	Sparacello et al., 2017
Barma Grande 5	MUP	M	328.8	214.4	65.2068	Sparacello et al., 2017
Cro-Magnon 4293	MUP	U	280.8	217.5	77.4573	Sparacello et al., 2017
Dolní Věstonice 13	MUP	M	280.6	186.7	66.536	Sparacello et al., 2017
Dolní Věstonice 14	MUP	M	266.3	170.8	64.1382	Sparacello et al., 2017
Dolní Věstonice 16	MUP	M	394.1	188.7	47.8812	Sparacello et al., 2017
Dolní Věstonice 3	MUP	F	199.8	133	66.5666	Sparacello et al., 2017
Grotte-des-Enfants 4	MUP	M	336.1	206.5	61.44	Sparacello et al., 2017
Grotte-des-Enfants 5	MUP	F	250.9	144.1	57.4332	Sparacello et al., 2017
Mittlere Klause 1	MUP	M	292.4	200.8	68.6731	Sparacello et al., 2017
Nazlet Khater 2	MUP	M	288.65	239.45	82.9551	Sparacello et al., 2017
Neuessing 2	MUP	M	292.4	200.8	68.6731	Sparacello et al., 2017
Paglicci 25	MUP	F	293.7	208.1	70.8546	Sparacello et al., 2017
Pataud 3	MUP	F	279.4	200.3	71.6893	Sparacello et al., 2017
Pataud 5	MUP	M	293.3	216.7	73.8834	Sparacello et al., 2017
Paviland 1	MUP	M	256.7	195.9	76.3148	Sparacello et al., 2017
Pavlov 1	MUP	M	344.1	219.9	63.9058	Sparacello et al., 2017
Sunghir 1	MUP	M	348.65	186.65	53.5351	Sparacello et al., 2017
Arene Candide 3	LUP	M	260.9	198.5	76.0828	Sparacello et al., 2017
Bichon	LUP	M	256.397	187.039	72.9489	Sparacello et al., 2017
Ein Gev 1	LUP	F	269.1	202.8	75.3623	Sparacello et al., 2017
Lafaye 1	LUP	F	283.97	222.01	78.1808	Sparacello et al., 2017
Laugerie Basse 4	LUP	M	291.9	203.6	69.7499	Sparacello et al., 2017
Mataha F-81	LUP	M	232.4	172.8	74.3546	Sparacello et al., 2017
Oberkassel 1	LUP	M	410	263.5	64.2683	Sparacello et al., 2017
Oberkassel 2	LUP	F	252.5	166.9	66.099	Sparacello et al., 2017
Romanelli 1	LUP	M	328.2	226.7	69.0737	Sparacello et al., 2017
Romanelli 4	LUP	U	290.8	216	74.2779	Sparacello et al., 2017
St-Germain-la-R. 4	LUP	F	291	194.8	66.9416	Sparacello et al., 2017
Villabruna 1	LUP	M	271	237	87.4539	Sparacello et al., 2017

## Sheet: CSG Lower limbs
Indiv. ID	Period	Sex	TAFEM	CAFEM	JFEM	Zp STAND FEM	IXYFEM	TATIB	CATIB	JTIB	Zp STAND TIB	IXN TIB	BMRuff	BMGr	BM McH	BODYMASS	FEMM_SI	FEM_M1	FEMMECH	BM x FEML	TIBMECH	BM x TIBL	Reference	Note	Note
Nasino 2	MESO	F	490.7		37113.2	91.0461	0.898537			22438.6	77.4063	3.05371	64.4796	63.292	58.616	62.1292	44	408	383	23795.5	312	19384.3	This study
Baousso da Torre 1	MUP	M	806.03	550.07	102753	127.773	1.96884	692.27	552.45	82726.6	129.312	2.29311	76.7547	79.4923	74.6092	78.1235	51.143		456.445	35659.1	385	30077.5	Villotte et al., 2017	values in bold were estimated via regression equations (provided in Villotte et al., 2017)
Baousso da Torre 2	MUP	M	763.2	610.74	99816.7	133.331	2.02117	642.19	489.64	69381.9	121.688	1.88896	71.4681	74.632	69.811	73.05	49		458	33456.9	384.807	28110.1	Villotte et al., 2017	values in bold were estimated via regression equations (provided in Villotte et al., 2017)
Barma Grande 2	MUP	M	737	603	87700	99.4225	1.59467	649.53		84498.9	116.909	3.4057	80.5956	83.0236	78.0953	81.8096	52.7	516	499	40823	413	33787.4	Sparacello et al., 2018
Barma Grande 5	MUP	M						881.9		138928	173.753	2.99612	83.8026	85.972	81.006	84.8873	54				385	32681.6	Sparacello et al., 2018
Barma Grande 6	MUP	M	770.44		100219	135.632	1.86013	715.95		94136.6	153.225	2.8613	68.0144	71.4568	66.6764	69.7356	47.6		473.018	32986.2	400	27894.2	Sparacello et al., 2018	values in bold were estimated via regression equations (provided in Sparacello et al., 2018)
Caviglione 1	MUP	F			78451.6	124.076	1.69394			63556.7	125.497	2.18198	70.0473	69.0754	64.3254	67.816	46.55	470	444.671	30155.8	377	25566.6	Calculated from diameters (De Lumley, 2016)	values in bold were estimated via regression equations (provided in Sparacello et al., 2018)
Grotte-des-Enfants 4	MUP	M	717	545	83700	97.8126	1.66561	606	533	67600	94.2588	2.23445	81.3357	83.704	78.767	82.5198	53	514	486	40104.6	431.5	35607.3	Holt, 1999
Grotte-des-Enfants 5	MUP	F			48447.7	104.612	1.04866			42814.8	115.833	2.70205	63.1696	61.9312	57.2726	60.7911	43.4	437	413.837	25157.6	341.5	20760.2	Calculated from diameters (Pearson, 1997; Mallegni et al., 2000)	values in bold were estimated via regression equations (provided in Sparacello et al., 2018)
Ostuni 1	MUP	F	581.2	467.1	57880	97.0899	2.2456			40201.9	90.5518	1.82629	69.9381	68.962	64.2135	67.7045	46.5	482	455.883	30865.4	374.615	25363.1	Traced from Coppola, 2013:257
Paglicci 25	MUP	F	615	482	59200	117.519	1.43621			64821.9	148.527	2.4242	62.9512	61.7044	57.0487	60.5681	43.3	446	428	25923.1	361.833	21915.6	Holt, 1999
Parabita 1	MUP	M	767	617	97300	129.79	1.70278	625	528	76500	128.792	3.5	72.9482	75.9928	71.1544	74.4705	49.6	470	453	33735.1	383	28522.2	Holt, 1999
Parabita 2	MUP	F	671	543	72600	109.078	1.53659	563	465	53600	104.409	1.91304	74.7416	73.9516	69.1393	74.3466	48.7	459	436	32415.1	365	27136.5	Holt, 1999
Arene Candide 10	LUP	M	589	506	54600	101.497	1.23361	488.03		41389.2	99.1527	2.7134	68.5078	71.9104	67.1242	70.2091	47.8	420	403	28294.3	337	23660.5	Sparacello, measured on 3D model
Arene Candide 12	LUP	M	661	586	72200	105.372	1.42617						74.6751	77.5804	72.7217	76.1277	50.3	459	439	33420.1	357	27177.6	Sparacello, measured on 3D model
Arene Candide 2	LUP	M	543.37		44410.3	84.6303	1.17654	455.52		40302.6	96.3219	4.0666	71.4681	74.632	69.811	73.05	49	428	399.5	29183.5	327	23887.4	Sparacello, measured on 3D model
Arene Candide 3	LUP	M	497.72		37079.6	98.4212	1.09094	409.61		28698.5	97.7906	2.28068	61.6005	65.56	60.855	62.6718	45	391	351	21997.8	293	18362.8	Sparacello, measured on 3D model	x-linked rickets (pathological individual, not used)
Arene Candide 4	LUP	M	647.3		66711.5	112.104	1.37878	533.34		51941.6	111.77	3.52279	69.0012	72.364	67.572	70.6826	48	450	419.5	29651.4	350.5	24774.3	Sparacello, measured on 3D model
Arene Candide 5	LUP	M	580.75		52317.7	99.702	1.34339	506.4	466.7	48919.9	109.484	3.86546	69.0012	72.364	67.572	70.6826	48	412	395	27919.6	342.5	24208.8	Sparacello, measured on 3D model
Continenza 7	LUP	M	628		61866	122.543	1.46694	557.7		54347.3	130.915	2.69272	66.0409	69.6424	64.8852	66.8562	46.8	401	384	25672.8	327	21862	Sparacello, measured with periosteal moulds
Grotte-des-Enfants 3	LUP	F	469	413	36200	116.254	1.1747						52.4709	50.818	46.3015	49.8635	38.5	383	367	18299.9	315.121	15713	Holt, 1999
Riparo Tagliente	LUP	M	586.2		52287.5	108.955	1.00222	486.7		42020	110.746	2.94106	62.3406	66.2404	61.5267	63.3692	45.3	421	403	25537.8	338	21418.8	Sparacello, measured on 3D model
Romanelli 1	LUP	M	621	479	62100	105.427	1.46429	555	442	50900	107.78	1.47087	67.0277	70.5496	65.7808	68.7886	47.2	458	435	29923.1	368	25314.2	Holt, 1999
Romito 1	LUP	F			24189.9		1.25801																Calculated from diameters (Mallegni and Fabbri, 1995)		Sex as determined in Mallegni and Fabbri, 1995
Romito 3	LUP	M	603	552	60100	96.652	1.4332	567	536	61400	117.02	3.09333	71.4681	74.632	69.811	73.05	49	461	436.262	31868.9	366	26736.3	Holt, 1999	values in bold were estimated via regression equations (provided in Sparacello et al., 2018)	Sex as determined in Mallegni and Fabbri, 1995
Romito 4	LUP	F	547	511	50900	104.259	1.75135	497	477	44900	111.87	2.53543	64.0674	67.828	63.094	64.9965	46	425	402.625	26169.2	342.402	22254.9	Holt, 1999	values in bold were estimated via regression equations (provided in Sparacello et al., 2018)	Sex as determined in Mallegni and Fabbri, 1995
Romito 5	LUP	F	461	380	33700		1.04878	319	293	18830		2.67057	56.8377	55.354	50.7795	54.3237	40.5						Holt, 1999		Sex as determined in Mallegni and Fabbri, 1995
Romito 6	LUP	M			36839.3		1.28073																Calculated from diameters (Mallegni and Fabbri, 1995)		Sex as determined in Mallegni and Fabbri, 1995
San Teodoro 1	LUP	M	656.06		69110.1	103.869	1.35266	594.34		61924.9	113.35	2.01937	78.235	77.5804	72.7217	77.9077	50.3	438.5	421.5	32838.1	356.5	27774.1	Sparacello, measured on 3D model	Male according to Messina et al., 2013
San Teodoro 4	LUP	F	590	450	53600	104.195	1.18776	516	423	44600	101.83	1.95364	70.3748	69.4156	64.6613	68.1506	46.7	409	399	27192.1	357	24329.7	Holt, 1999
Villabruna 1	LUP	M	663.83	588	75564.8	114.728	1.45225	527.8		48995	99.3139	2.13258	71.4681	74.632	69.811	73.05	49	459	434.393	31732.4	365.747	26717.8	Sparacello, measured on 3D model
Mezzocorona-Borgonuovo	MESO	F	439.854		30492.3	91.9369	1.18929	337.59		20320	82.9536	2.83462	59.0211	57.622	53.0185	56.5539	41.5	384.5	361	20415.9	297.5	16824.8	Sparacello et al., 2018, and measured on 3D model
Mondeval de Sora	MESO	M	663.063		67578.9	108.024	1.29441	635.878		63580.4	127.807	1.6278	70.9747	74.1784	69.3632	72.5766	48.8	446	428	31062.8	346	25111.5	Sparacello et al., 2018, and measured on 3D model
Molara 2	MESO	M	788.16		97086.8	134.141	1.3581	702.57		87529.1	143.677	2.10452	72.7016	75.766	70.9305	74.2338	49.5	465.2	439	32588.6	380	28208.8	Sparacello et al., 2020, and measured on 3D model
OrienteB	MESO	F	636.59		62015.9	137.391	1.0867	469.8		35926.8	107.359	2.09807	62.2962	61.024	56.377	59.8991	43	407.481	382.956	22938.7	329	19706.8	Sparacello et al., 2020, and measured on 3D model
Uzzo 1A	MESO	F	493.8		37757.7	108.36	1.39028	396.82		27275.5	95.0158	2.54518	59.0211	57.622	53.0185	56.5539	41.5	382.9	358	20246.3	322	18210.3	Sparacello et al., 2020, and measured on 3D model
Uzzo 1B	MESO	F	539.05		43444.8	103.117	1.1409	467.61		36949.9	104.501	2.43334	62.2962	61.024	56.377	59.8991	43	417	393.5	23570.3	345	20665.2	Sparacello et al., 2020, and measured on 3D model
Uzzo 2	MESO	M	596.24	491.9	56725.5	126.484	1.18146	495.12		40844.2	109.903	2.25988	60.1204	64.1992	59.5116	61.2771	44.4	405.1	381	23346.6	345	21140.6	Sparacello et al., 2020, and measured on 3D model
Uzzo 4A	MESO	U	572.66		49872.5		1.1629																Sparacello et al., 2020, and measured on 3D model
Uzzo 4B	MESO	F	598.97		55942.9		1.28733																Sparacello et al., 2020, and measured on 3D model
Uzzo 5	MESO	M	554.55		46320.4	101.218	1.10908	522.07	462.98	49147.4	119.873	2.26264	61.6005	65.56	60.855	62.6718	45	428	401.5	25162.7	354	22185.8	Sparacello et al., 2020, and measured on 3D model
Uzzo 7	MESO	M	586.57		53831	110.356	1.54921	546.53		50523	117.983	2.15054	63.0806	66.9208	62.1984	64.0666	45.6	425.6	402	25754.8	359	22999.9	Sparacello et al., 2020, and measured on 3D model
Uzzo 8	MESO	U	511.96		41060.7		1.28504	406.43		27732.3		2.12961							est		est		Sparacello et al., 2020, and measured on 3D model
Uzzo 10	MESO	U	301.12		13871.8		1.21416	257.5		10960.3		2.21014							est		est		Sparacello et al., 2020, and measured on 3D model
Uzzo 11	MESO	M	692.62		75625	153.499	1.68129	562.05		51727.6	140.768	1.79116	56.6667	61.024	56.377	58.0226	43	434.1	409	23731.2	338	19611.6	Sparacello et al., 2020, and measured on 3D model
Acqua o Morto 251+254	NEOL	M	580.68		56920.7	108.267	1.31993	447.73		34215.8	88.774	2.32312	66.0409	69.6424	64.8852	66.8562	46.8		408.987	27343.3	344	22998.5	Varalli et al., 2020
Acqua o Morto 252+253	NEOL	F	431.28		28146.2	100.899	1.08952	343.85		19911.2	91.8276	2.37984	53.0168	51.385	46.8612	50.421	38.75	372.5	348	17546.5	297	14975	Varalli et al., 2020
Arene Candide 1 Tinè	NEOL	M	489.03		36814.5	98.8701	1.21781	459.28		35609.9	111.66	2.50242	55.9266	60.3436	55.7053	57.3252	42.7	404	380	21783.6	328.4	18825.6	Varalli et al., 2020
Arene Candide 2 Tinè	NEOL	M	528.74		49723.3	114.991	1.82	474.82	366.85	37417.9	115.933	1.92735	56.6667	61.024	56.377	58.0226	43	429	402	23325.1	324	18799.3	Varalli et al., 2020
Arene Candide 6622.1 + 6730.2	NEOL	F	438.06		29819.7	80.6599	1.22627	376.98		24421.1	83.0598	2.44639	62.2064	62.1141	57.4532	60.5913	43.4807		377.85	22894.4	317.152	19216.7	Varalli et al., 2020
Arene Candide 6730.1 (+MCs ex 6730.2)	NEOL	F	368.45		20579.7	82.3633	0.979674	309.23		16912.3	86.8075	2.89062	52.4709	50.818	46.3015	49.8635	38.5	381.5	343	17103.2	282	14061.5	Varalli et al., 2020
Arene Candide 7PE	NEOL	M	535.62	404.69	44313.7	102.172	1.37	447.12	353.83	35179.4	102.478	2.93862	66.5343	70.096	65.333	67.3211	47	392	358.5	24134.6	302	20331	Varalli et al., 2020
Arene Candide 8PE	NEOL	M	473.35	324.96	32736.2	80.6717	1.07	440.99	371.89	35482.6	99.8605	3.04221	61.6005	65.56	60.855	62.6718	45	421	391	24504.7	335	20995.1	Varalli et al., 2020
Arene Candide III BB	NEOL	M	591.56		53478.1	114.601	1.11559	466.07	385.51	36989.4	104.411	2.03961	59.1336	63.292	58.616	60.3472	44	442	409	24682	343	20699.1	Varalli et al., 2020
Arene Candide IV BB (+ 6726FI + 6730.7vito)	NEOL	F	402.23	318.51	25067.7	92.3083	1.24	345.83	281.96	19860.6	95.415	2.02188	50.2875	48.55	44.0625	47.6333	37.5	393.5	370	17624.3	302	14385.3	Varalli et al., 2020
Arene Candide IX BB	NEOL	F	453.09	318.6	31630.5	112.051	1.43	404.5		26237.8	114.96	1.94212	53.5626	51.952	47.421	50.9785	39	365.5	337.5	17205.3	287	14630.8	Varalli et al., 2020
Arene Candide VI BB	NEOL	M	640.29	506.75	65209.6	125.292	1.34	594.74	499.93	63804.6	145.616	2.8675	65.3008	68.962	64.2135	66.1588	46.5	419	394.4	26093	334	22097	Varalli et al., 2020
Arene Candide VII BB	NEOL	F	380.29		22351.7	103.083	0.979819	292.78		14639.2	88.3606	2.6186	49.1958	47.416	42.943	42.943	37	370	338	14514.7	289.519	12432.8	Varalli et al., 2020
Arma dell'Aquila 1 Richard	NEOL	M	491.96		37570.3	97.2819	1.1933	429.23		30218.8	99.8789	2.02178	59.627	63.7456	59.0638	60.8121	44.2	403	369.5	22470.1	307	18669.3	Varalli et al., 2020
Arma dell'Aquila 1 Zambelli	NEOL	F	378.78	312.32	22284.7	88.0045	0.96	332.45		18526.6	91.653	2.25894	51.3792	49.684	45.182	48.7484	38	375.5	348	16964.4	292	14234.5	Varalli et al., 2020
Arma dell'Aquila 2 Richard	NEOL	M	491.87		36421.3	81.183	1.04786	421.18		31665.9		3.14511	63.196	67.0269	62.3031	64.1753	45.6468		410.163	26322.3	345	22140.5	Varalli et al., 2020
Arma dell'Aquila 5 Richard	NEOL	F	514.78	390.13	42095.5	103.444	1.48	428.46	342.77	30965.4	102.643	2.18742	59.0211	57.622	53.0185	56.5539	41.5	433	406	22960.9	327	18493.1	Varalli et al., 2020
Arma dell'Aquila RS9	NEOL	F	405.57		25556.5	84.9573	1.19239	338.79		19020.6	81.0886	2.29792	55.746	54.22	49.66	53.2087	40		365	19421.2	308.241	16401.1	Varalli et al., 2020
Bergeggi 3 Modigliani	NEOL	F	524.76		42952	100.81	1.32122	507.38		43911.1	126.573	2.62786	64.7718	63.5955	58.9156	62.4276	44.1338		383	23909.8	310	19352.6	Varalli et al., 2020
Bergeggi 4 Modigliani + PE01177, 6893 FI	NEOL	M	438.34		29329.5	96.5618	1.2023	378.4		25093.1	101.471	2.88908	51.7329	56.488	51.899	53.3733	41	377	354	18894.1	300.614	16044.7	Varalli et al., 2020
Bergeggi 5 Modigliani	NEOL	F	400.68		25158.6	71.9871	1.2585	368.4		22563.8	79.1019	2.0213	61.2045	59.89	55.2575	58.784	42.5	405	385.467	22659.3	324	19046	Varalli et al., 2020
Pian del Ciliegio Adult	NEOL	M	552.34		46021.1	107.705	1.16149	544.78		49470.8	138.378	2.36983	59.1336	63.292	58.616	60.3472	44	416	390	23535.4	320	19311.1	Varalli et al., 2020
Pipistrelli 3_El Muerto N3 DEP 23.I.1+DEP 23.III.55-56	NEOL	M	459.43		32026.5	76.4937	1.23516	386.14		25517.9	77.271	2.69098	64.0674	67.828	63.094	64.9965	46		391.297	25432.9	328.164	21329.5	Varalli et al., 2020
Pipistrelli 5 dep23.I.28 Cirillo	NEOL	M						441.56		33533.8	89.3105	2.47614	66.0293	69.6317	64.8746	66.8452	46.7953				337	22526.8	Varalli et al., 2020
Pipistrelli 6 dep 23.II.41 Angelina	NEOL	M	528.6		42499.8	103.262	1.31308						59.1336	63.292	58.616	60.3472	44		383.818	23162.4			Varalli et al., 2020
Pollera 1 Tiné	NEOL	F	477.17	392.28	35624.8	93.9736	1	371.01	297.13	23173.5	81.4618	2.08163	60.1128	58.756	54.138	57.6689	42	417.5	388	22375.5	327	18857.7	Varalli et al., 2020
Pollera 10PE	NEOL	M	564.75	467.53	54767.3	109.646	1.58	475.71	401.57	41593.2	108.838	2.88452	62.2172	66.127	61.4147	63.253	45.25	446	415	26250	342	21632.5	Varalli et al., 2020
Pollera 110b	NEOL	F						401.24		26706	83.7899	2.05291	62.9918	61.7465	57.0903	60.6095	43.3186				335.5	20334.5	Varalli et al., 2020
Pollera 12PE	NEOL	F	431.3	323.96	28412.5	99.6403	1.18	397.98	326.83	27303.5	114.767	2.19132	51.3792	49.684	45.182	48.7484	38	396.5	367	17890.7	309.5	15087.6	Varalli et al., 2020
Pollera 13PE	NEOL	M	591.24	449.3	55686.9	121.693	1.6	474.01	390.47	40305.2	113.317	2.76288	61.6005	65.56	60.855	62.6718	45	406.5	382	23940.6	324	20305.7	Varalli et al., 2020
Pollera 14PE	NEOL	F	402.48	331.7	25555.8	85.3968	0.96	365.76	297.81	23469.1	91.7469	2.37614	53.5626	51.952	47.421	50.9785	39	403	379	19320.9	331.5	16899.4	Varalli et al., 2020
Pollera 30PE	NEOL	M	508.59	384.34	40152	91.2715	1.47	449.62		34237.4	95.2913	2.33565	65.3008	68.962	64.2135	66.1588	46.5	419	380	25140.3	324	21435.4	Varalli et al., 2020
Pollera 32PE	NEOL	M	658.84		66430.3	97.684	1.17131	595.93		60052.3	107.839	2.54481	78.2059	80.8266	75.9264	79.5163	51.7313		426.627	33923.8	359	28546.3	Varalli et al., 2020
Pollera 33PE	NEOL	F	507.7	382.73	39146.3	105.89	1.11	376.57	306.5	25368.4	91.7888	2.79295	57.9294	56.488	51.899	55.4388	41	410	383.703	21272.1	322.5	17879	Varalli et al., 2020
Pollera 6246PE	NEOL	F	537.14	437.69	45966.7	102.942	1.34	506.15	451.57	45985.9	116.507	2.5305	64.4796	63.292	58.616	62.1292	44	428	396	24603.2	350	21745.2	Varalli et al., 2020
Pollera 6673.6	NEOL	U	304.49		13985.1		1.03066																Varalli et al., 2020
Literature cited
Coppola D (Editor). 2013. Il riparo di Agnano nel Paleolitico Superiore. La sepoltura Ostuni ed i suoi simboli (I-II). Roma: BAICR - Università di Tor Vergata.
De Lumley H (Editor). 2016. La Grotte du Cavillon sous la falaise des Baousse Rousse, Grimaldi, Vintimille, Italie. Paris: CNRS Editions. ISBN 978-2-271-09195-6
Holt, B.M. 1999. Mobility in Upper Paleolithic and Mesolithic Europe: biomechanical evidence from the lower limb. PhD Thesis, University of Missouri.
Mallegni F, Fabbri PF. 1995. The human skeletal remains from the upper palaeolithic burials found in Romito cave (Papasidero, Cosenza,Italy). Bull Mém Soc Anthropol Paris 7:99-137.
Mallegni F, Bertoldi F, Manolis S. 2000. Palaeobiology of the two Gravettian skeletons from Veneri cave (Parabita, Puglia, Italy). HOMO 51(2):235-257.
Pearson OM. 1997. Postcranial morphology and the origin of modern humans. PhD. Thesis, State University of New York at Stony Brook.
Sparacello VS, Villotte S, Shaw CN, Fontana F, Mottes E, Starnini E, Dalmeri G, Marchi D. 2018. Changing mobility patterns at the Pleistocene-Holocene transition: the biomechanics of the lower limb of Italian Gravettian and Mesolithic individuals. In: Cristiani E, Borgia V (eds). Palaeolithic Italy: Advanced studies on early human adaptations in the Apennine Peninsula. Leiden: Sidestone Press. IS…
Sparacello VS, Samsel M, Villotte S, Varalli A, Schimmenti V, Sineo L. 2020. Inferences on Sicilian Mesolithic subsistence patterns from cross-sectional geometry and entheseal changes. Archaeol Anthropol Sci 12(5):101. Doi.org/10.1007/s12520-020-01044-y.
Trinkaus E, Sparacello VS, Xing S, Thibeault A, Villotte S. 2022. Describing Cro-Magnon: the femora, tibiae and fibulae. J Archaeol Sci: Rep 42:103418 doi.org/10.1016/j.jasrep.2022.103418
Villotte S, Samsel M, Sparacello VS. 2017. The paleobiology of the two adult skeletons from Baousso da Torre (Bausu da Ture) (Liguria, Italy): implications for our understanding of Gravettian lifestyle. Comptes Rendus Palevol 16:462-473.
Varalli A, Villotte S, Dori I, Sparacello VS. 2020. New insights into activity-related functional adaptations and entheseal changes in Neolithic Liguria (northwestern Italy). Bull Mem Soc Anthropol Paris Paris 32(1-2):34-58 doi.org/10.3166/bmsap-2020-0072

## Sheet: Solid CSG regression
Ix	Ix regressed	Iy	Iy regressed	Imax	Imax regressed	Imin	Imin regressed	TA	CA	J	Ix/Iy	Imax/Imin
18840.5	17578.8	20968	19579.8	21498.6	20095.6	18309.9	17017.6	490.7		37113.2	0.898537	1.17415	NAS_B_FEML_50
2171.15	2053.52	2476.48	2342.85	2521.54	2380.85	2126.08	2013.39	167.54		4394.24	0.876708	1.186	NAS_B_HUML_middist
2298.53	2173.21	2370.95	2243.61	2697.41	2546.1	1972.08	1868.78	169.67		4414.87	0.969455	1.3678	NAS_B_HUML_midshaft
2700.64	2550.81	2857.06	2700.54	2866.76	2705.17	2690.94	2543.09	184.24		5248.27	0.945251	1.06534	NAS_B_HUMR_middist
3177.61	2998.24	2636.34	2493.14	3529.34	3327.15	2284.61	2162.16	188.37		5489.32	1.20531	1.54483	NAS_B_HUMR_midshaft
17202.2	16059.4	6763.67	6359.61	18053.8	16889.4	5912.08	5549.13	357.04		22438.6	2.54332	3.05371	NAS_B_TIBL
Estimates of CSG properties from "SolidCSG" sections. Rationale explained in:
Sparacello VS, Pearson OM. 2010. The importance of accounting for the area of the medullary cavity in cross-sectional geometry: a test based on the femoral midshaft. Am J Phys Anthropol 143:612-624. Doi.org/ 10.1002/AJPA.21361
Regression equations provided in:
Pearson OM, Sparacello VS (2017) Behavioral differences between near eastern Neandertals and early modern humans from Skhul and Qafzeh: an assessment based on comparative samples of Holocene humans. In: Hovers E, Marom A (eds) Human Paleontology and Prehistory. Contributions in Honor of Yoel Rak. Springer, New York, pp 175–186
Sparacello VS, Villotte S, Shackelford LL, Trinkaus E (2017) Patterns of Humeral Asymmetry among Late Pleistocene Humans. C R Palevol 16(5–6):680–689
